# Supplementary material for: Phenotypic deficits in the HIV-1 envelope are associated with the maturation of a V2-directed broadly neutralizing antibody lineage
Source: PLoS Pathog. 2018 Jan 25;14(1):e1006825. doi: 10.1371/journal.ppat.1006825 (PMC5806907; doi:10.1371/journal.ppat.1006825)
Supplement: S1 Dataset — xml-file of BEAST2 analysis. (TXT) [file ppat.1006825.s011.txt]

<?xml version="1.0" encoding="UTF-8" standalone="no"?><beast beautitemplate='Standard' beautistatus='' namespace="beast.core:beast.evolution.alignment:beast.evolution.tree.coalescent:beast.core.util:beast.evolution.nuc:beast.evolution.operators:beast.evolution.sitemodel:beast.evolution.substitutionmodel:beast.evolution.likelihood" required="BDSKY v1.3.3:SA v1.1.7" version="2.4">


    <data
id="AlignedCAP256sequences_to2538_corrected"
name="alignment">
			<sequence id="seq_6-wkPI1" taxon="6-wkPI" totalcount="4" value="ATGAGAGTGAGGGGGATACAGAGGAATTGGCCACACT---GGTGGATATGGGGAATCTTAGGCTTTTGGATGCTAATAATTTGTAATGGAAAGG---AGTCGTGGGTCACAGTCTACTATGGGGTACCTGTGTGGAGGGAAGCAAAAACTACTCTATTCTGTGCATCAGATGCTAAAGCATATGAGAAAGAAGTACATAATGTCTGGGCTACACATGCTTGCGTACCCACAGACCCCAACCCACAAGAAATGGTTTTGGAAAATGTAACAGAAAATTTTAACATGTGGAAAAATGACATGGTGGATCAGATGCATGAGGATATAATCAGTCTATGGGATCAAAGCCTCAAACCATGTGTAAAATTAACCCCACTCTGTGTCACTCTAAATTGTACAACTGCAAAGGG------TATTAATAGTACTGACAATGCAAATGCTAC---TAAAAAA------------CCAAATGAAGAAATAAAAAATTGCTCTTTCAATACAATCACAGAGGTAAGAGATAAGCAAAAGAAAGAATATGCACTCTTTTATAGACTTGATCTAGTATCACTTAATGAGGGGGACTCTGAAGGGAACTCTAGCAGATCTGGCAACTTTAGTACGTATAGATTAATAAACTGTAATACCTCAACCATAACACAAGCCTGTCCAAAGGTCTCTTTTGACCCAATTCCTATCCACTATTGTGTTCCAGCTGGTTATGCGATTCTAAAGTGTAATGATGAGACATTCAATGGCACAGGACCATGCAATAATGTCAGCACAGTACAATGTACACATGGAATTAAGCCAGTGGTTTCAACTCAATTATTGTTAAATGGTAGCCTAGCAGAGAAAGAGATAATAATTAGGTCTGAGAATCTGACAGACAATGTCAAAACAACAATAGTACATCTCAATGAATCTGTAGAAATTAATTGTACAAGACCCAACAATAATACAAGAAAAAGTGTGAGAAT------AGGACCAGGACAATCATTCTATGCAACAGGAGACATAATAGGAAATATAAGACAAGCACATTGTAACATTAGTAAAGAAAAGTGGGAAAAGACATTACAAAGGGTAAGTGAAGAACTAAGAAAACACTTC---CCTAATAAGACAATAGAATTTAAATCATCCTCAGGAGGGGACCTAGAAATTACAACACATAGCTTTAATTGTAGAGGAGAATTTTTCTATTGCAATACATCAGACCTG---TTTAATGGTAC---ATACAATAACAT---TAGTGTCACTAG------TACTTCAGATTCAAGTACACCACACATCACACTCCAATGCAGAATAAAACAAATTATAAACATGTGGCAGGAGGTGGGACGAGCAATGTATGCCCCTCCCATTGCAGGAAATATAACATGTAACTCAAATATCACAGGACTACTATTGACACGTGATGGAGGAAGAGAAAGTAATG------AGACAGAGACATTCAGACCTGGAGGAGGAGATATGAGGAACAATTGGAGAAGTGAATTATATAAATATAAAGTAGTAGAAATTAAACCATTAGGAATAGCACCCACTGAAGCAAAAAGGAGAGTGGTGGAGAGAGAGAAACGAGCAGTA---GGAATGGGAGCTGTGATCTTTGGGTTCTTGGGAGCAGCAGGAAGCACTATGGGCGCGGCGTCAATGGCGCTGACGGTACAGGCCAGACAACTGCTGTCTGGTATAGTGCAACAGCAAAGCAATTTGCTGAGAGCTATAGAGGCGCAACAGCATATGTTGCAACTCACAGTCTGGGGCATCAAGCAGCTCCAGGCAAGAGTCCTGGCTATAGAAAGATACCTAAAAGATCAACAGCTCCTAGGGCTTTGGGGCTGCTCTGGAAAACTCATCTGCACCACTGCTGTACCTTGGAATTCCAGTTGGAGTAATAAATCTCAAGCAGATATTTGGGATAACATGACCTGGATGCAGTGGGATAGAGAAATTAGTAATTACACAGGCATAATATACAGTTTGCTTGAAGAATCGCAGAACCAGCAGGAAAAAAATGAAAAAGATTTACTAGCATTGGATAGTTGGAACAGTCTGTGGAATTGGTTTAGCATATCAACATGGCTGTGGTATATAAGAATATTCGTAATGATAGTAGGAGGCTTGATAGGTTTAAGAATAATTTTTGCTGTGCTCTCTATAGTGAATAGAGTTAGGCAGGGATACTCACCTTTGTCGTTTCAGACCCTTACCCCAAACCAGAGGGGACCCGACAGGCTCGGAAAAATCGAAGAAGAAGGTGGAGAGCAAGACAGAGGCAGATCCGTACGCTTAGTGAACGGATTCTTAGCACTTGTCTGGGACGACCTGCGGAGCCTGTGCCTCTTCGGCTACCACCACTTGAGAGACTTCACATTGATTGCAGCGAGAGCAGTGGAACTTCTGGGACGCAGCATTCTCAAGGGACTACAGAGGGGGTGGGAAGCCCTTAAGTATCTGGGAAGTCTTGTGCAGTACTGGGGTCTGGAACTAAAAGGGAGTGCTATTAGTCTGCTTGATACCATAGCAATA---------------------------------------------------------------------------------------------------------------"/>
                        <sequence id="seq_15-wkSU1" taxon="15-wkSU" totalcount="4" value="ATGACAGTGACGGGGACATGGAGGAATTATCAACAAT---GGTGGATATGGGGAATCTTAGGCTTTTGGATGCTAATGATTTGTAATGGC---------TTGTGGGTTACAGTCTACTATGGGGTACCTGTGTGGAGAGAAGCAAAAACTACTCTATTTTGTGCCTCAGACGCTAAATCATATGAGAAAGAGGTGCATAATGTCTGGGCTACACATGCCTGTGTACCCACAGACCCCAACCCACAAGAATTGGTTTTGAAAAATGTAACAGAAAATTTTAACATGTGGAAAAATGATATGGTAGATCAGATGCATGAAGATATAATCAGTTTATGGGATCAAAGCCTCAAGCCATGTGTAAAGTTGACCCCGCTCTGTGTCACTCTAAACTGTAGCGATGCAAAG----------------GTA-----AATATAAATGCTACCTATAATGGA------------ACAAGGGAAGAAATAAAAAATTGCTCTTTCAATGCGACCACAGAATTAAGAGATAAGAAAAAGAAAGAATATGCACTCTTTTATAGACTTGATATAGTACCACTTAATAAGGAGGG------------------------TAATAACAACAGTGAATATAGATTAATAAACTGTAATACCTCAGTCATAACACAAGCCTGTCCAAAGGTCACTTTTGACCCAATTCCTATACATTATTGTGCTCCAGCTGGTTATGCGATTCTAAAGTGTAATAATAAGACATTCAATGGCACAGGACCATGCAATAATGTCAGCACAGTACAATGTACACATGGAATTAAGCCAGTAGTTTCAACTCAACTATTGTTAAATGGTAGCCTAGCAGAAGAAGAGATAATAATTAGATCTGAAAACCTGACAGACAATGTCAAAACAATAATAGTACATCTCAATGAATCTGTAGAGATTAATTGTACAAGACCCAACAATAATACAAGAAAAAGTATAAGAAT------AGGACCAGGACAAACATTCTATGCAACAGGAGACATAATAGGAGATATAAGACAAGCACATTGTAACATTAGTGAAATTAAATGGGAGAAAACTTTACAAAGAGTAAGTGAAAAATTGAGAGAACACTTC------AATAAGACAATAATATTTAATCAATCCTCAGGAGGGGACCTAGAAATTACAACACATAGCTTTAATTGTGGAGGAGAATTTTTCTATTGCAATACATCAGATCTGTTTTTTAATAAGAC---ATTTGATGAGACATATAGTACAGGAAG------TAATTC---AACAAATTCAAC---CATCACACTCCCATGCAGAATAAAACAAATTATAAACATGTGGCAGGAGGTGGGTCGAGCAATGTATGCCTCTCCTATTGCAGGAGAAATAACATGTAAATCAAATATCACAGGACTACTATTGACACGTGATGGAGGAGGAAACAACAGTA---CAGA---AGAGACATTCAGACCTGGAGGAGGAAATATGAGGGACAACTGGAGAAGTGAATTATATAAATATAAAGTGGTAGAAGTTAAGCCATTAGGAATAGCACCCACTGAAGCAAGAAGGAGAGTGGTGCAGAAAGAGAAAAGAGCAGTAGTGGGATTAGGAGCTGTGTTCCTTGGGTTCTTGGGAACAGCAGGAAGCACTATGGGCGCAGCATCAATAACGCTGACGGTACAGGCCAGACAATTATTGTCTGGTATAGTGCAACAGCAAAGCAATTTGCTGAGGGCTATAGAGGCGCAACAGCATATGTTGCAACTCACGGTCTGGGGCATTAAGCAGCTCCAGGCAAGAGTCCTGGCCATAGAAAGATACCTAAAGGATCAACAGCTCCTAGGGATGTGGGGATGCTCTGGAAAACTCATCTGCACCACTAATGTGTATTGGAACTCTAGTTGGAGTAATAAAACTTACAATGAAATTTGGGATAACATGACATGGATGCAGTGGGATAGAGAAATTGATAACTACACAGACACAATATACAAGCTGCTTGAAGTCTCGCAAAAACAGCAGGAGAGCAATGAAAAAGATTTACTAGCATTGGACAGTTGGAACAATCTGTGGAATTGGTTTGACATATCAAAGTGGCTGTGGTATATAAAAATATTCATAATGATAGTAGGAGGCTTAATAGGTTTAAGAATAATTTTTGCTGTGCTCTCGCTAGTGAATAGAGTTAGGCAGGGATACTCACCTTTGTCATTTCAGACCCTTACCCCAAACCCGAGGGAACTCGACAGGCTCGGAGGAATCGAAGAAGAAGGTGGAGAGCAAGACAGAGACAGATCCATAAGATTAGTGAGCGGATTCTTCTCACTTGCCTGGAACGACCTGCGGAGCCTGTGCCTCTTCTGCTACCACCGATTGAGAGACTTCATATTAATTGCAGGGAGAGCAGTGGAACTTCTGGGACGCAGCAGTCTCCAGGGACTACAGAGGGGGTGGGAAATCCTTAAGTACCTGGGAAGTCTTGTGCAGTATTGGGGTCTAGAGCTAAAAAAGAGTGCTATTAATCTGTTTGATACCATAGCAATA---------------------------------------------------------------------------------------------------------------"/>
                        <sequence id="seq_176-wk41" taxon="176-wk4" totalcount="4" value="ATGACAGTGACGGGGACATGGAGGAATTATCAACAAT---GGTGGATATGGGGAATCTTAGGCTTTTGGATGTTAATGATTTGTAATGGC------GACTTGTGGGTTACAGTCTACTATGGGGTACCTGTGTGGAGAGAAGCAAAAACTACTCTATTTTGTGCCTCAGATGCTAAATCATATGAGAAAGAGGTGCATAATGTCTGGGCTACACATGCCTGTGTACCCACAGACCCCAACCCACAAGAATTGGTTTTGGAAAATGTAACAGAAAATTTTAACATGTGGAAAAATGACATGGTGGATCAGATGCATGAGGATATAATCAGTTTATGGGATCAAAGCCTCAAACCATGTGTAAAATTAACCCCACTCTGTGTCACCCTAAATTGTACACATATTAATAGTACAACTATTAATAGTACTGACACTGTAAATGCTACCTATAATGGA------------GCAAGGGAAGAAATAAAAAATTGCTCTTTCAATGCGACCACAGAGGTAAGAGATAAGGAAAAGAAAGAATATGCACTCTTTTATAGACTTGATCTAGTATCACTTAATGAGGGGGACTCT---GGGAACTCTAACAGATCTGGCAACTTTAGTGAATATAGATTAATAAACTGTAATACCTCAGTCATAACACAAGCCTGTCCAAAGGTCACTTTTGAACCAATTCCTATACATTATTGTGCTCCAGCTGGTTATGCGATTCTAAAGTGTAATAATAAGACATTCAATGGCACAGGACCATGCAATAATGTCAGCACAGTACAATGTACACATGGAATTAAGCCAGTAGTTTCAACTCAACTATTGTTAAATGGTAGCCTAGCAGAAGAAGAGATAATAATTAGATCAGAAAACCTGACAGACAATGTCAAAACAATAATAGTACATCTCAATGAATCTGTAGAGATTAATTGTATAAGACCCAACAATAATACAAGAAAAAGTGTAAGAAT------AGGACCAGGACAAACATTCTATGCAACAGGAGACATAATAGGAGATATAAGACAAGCACACTGTAACATTAATAAAACTAAATGGGAGAAAACTTTACAAAGAGTAAGTGAAAAATTGAGAGAACACTTC------AATAAGACAATAATATTTAATCAATCCTCAGGAGGGGACCTAGAAATTACAACACATAGCTTTAATTGTAGAGGAGAATTTTTCTATTGCAATACATCAGGTCTG---TTTAATAAGAC---ATTTAATGGGACAGATAGTACAGGAAG------TAATTC---AACAAATTCAAC---CATCACACTCCCATGCAGAATAAAGCAAATTATAAACATGTGGCAGGAGGTGGGTCGAGCAATGTATGCCGCTCCTATTGCAGGAGAAATAACATGTAAATCAAATATCACAGGACTACTATTGACACGTGATGGAGGAGGAAACAGCAGTG---AAGAAACAGAAACATTCAGACCTGGAGGAGGAGATATGAGGAACAATTGGAGAAGTGAATTATATAAATATAAAGTAGTAGAAATTAAACCATTAGGAATAGCACCCACTGATGCAAAAAGGAGAGTGGTGGAGAGAGAGAAACGAGCAGTA---GGAATGGGAGCTGTGATCTTTGGGTTCTTGGGAGCAGCAGGAAGCACTATGGGCGCGGCGTCAATAGCGCTGACGGTACAGGCCAAACAACTGCTGTCTGGTATAGTGCAACAGCAAAGCAATTTGCTGAGAGCTATAGAGGCGCAACAGCATATGTTGCAACTCACAGTCTGGGGCATCAAGCAGCTCCAGGCAAGAGTCCTGGCTATAGAAAGATACCTAAAAGATCAACAGCTCCTAGGGCTTTGGGGCTGCTCTGGAAAACTCATCTGCACCACTGCTGTACCTTGGAATTCCAGTTGGAGTAATAAATCTCAAGCAGATATTTGGGAGAACATGACCTGGATGCAGTGGGAAAGAGAAATTAGTAATTACACAGGCATAATATACAGTTTGCTTGAAGAATCGCAGAACCAGCAGGAAAAAAATGAAAAAGATTTACTAGCATTGGATAGTTGGAACAGTCTGTGGAATTGGTTTAGCATATCAACATGGCTGTGGTATATAAGAATATTCGTAATAATAGTAGGAGGCTTGATAGGTTTAAGAATAATTTTTGCTGTGTTCTCGCTAGTGAATAGAGTTAGGCAGGGATACTCACCTCTGTCATTTCAGACCCTTACCCCAAACCCGAGGGAACTCGACAGGCTCGGAGGAATCGAAGAAGAAGGTGGAGAGCAAGACAGAGGCAGATCCATCAGATTAGTGAGCGGATTCTTCTCACTTGTCTGGGAAGACCTGCGGAGCCTGTGCCTCTTCAGCTACCACCACTTGAGAGACTTCACATTGATTGCAGCGAGAGCAGTGGAACTTCTGGGACGCAGCATTCTCAAGGGGCTACAGAGGGGGTGGGAAGCCCTTAAGTATCTGGGAAGTCTTGTGCAGTACTGGGGTCTGGAACTAAAAAAGAGTGCTATTAGTCTGCTTGATACCATAGCAATA---------------------------------------------------------------------------------------------------------------"/>
                        <sequence id="seq_176-wkC21" taxon="176-wkC2" totalcount="4" value="ATGACAGTGACGGGGACATGGAGGAATTATCAACAAT---GGTGGATATGGGGAATCTTAGGCTTTTGGATGTTAATGATTTGTAATGGC---------TTGTGGGTCACAGTCTACTATGGGGTACCTGTGTGGAGAGAAGCAAAAACTACTCTATTTTGTGCCTCAGATGCTAAATCATATGAGAAAGAGGTGCATAATGTCTGGGCTACACATGCCTGTGTACCCACAGACCCCAACCCACAAGAATTGGTTTTGGAAAATGTAACAGAAAATTTTAACATGTGGAAAAATGACATGGTGGATCAGATGCATGAGGATATAATCAGTCTATGGGATCAAAGCCTCAAACCATGTGTAAAATTAACCCCACTCTGTGTCACTCTAAATTGTACAACTGCAAAAGA------TATTAATAGTACTGACAATGTAAATGTTAC---TA------------------CAAATGAAGAAATAAAAAATTGCTCTTTCAATACAATCACAGAGGTAAGTGATAAGCAAAAGAACGAATATGCACTCTTTTATAAACTTGATCTAGTATCACTTAATGAGGGGGACTCTGAAGGGAACTC---------TAGCAACTTTAGGACGTATAGATTAATAAACTGTAATACCTCAGTCATAACACAAGCCTGTCCAAAGGTCACTTTTGAACCAATTCCTATACATTATTGTGCTCCAGCTGGTTATGCGATTCTAAAGTGTAATAATAAGACATTCAATGGCACAGGACCATGCAATAATGTCAGCACAGTACAATGTACACATGGAATTAAGCCAGTAGTTTCAACTCAACTATTGTTAAATGGTAGCCTAGCAGAAGAAGAGATAATAATTAGATCAGAAAACCTGACAGACAATGTCAAAACAATAATAGTACATCTCAATGAATCTGTAGGGATTAATTGTACAAGACCCAACAATAATACAAGAAAAAGTATAAGAAT------AGGACCAGGACAAACATTCTATGCAACAGGAGAAATAATAGGAGATATAAGACAAGCACATTGTACCATTAGTAAAATTAAATGGGAGGAAACTTTACAAAGAGTAAGTGAAAAATTGAGAGAACACTTC------AATAAGACAATAATATTTAATCAATCCTCAGGAGGGGACCTAGAAATTACAACACATAGCTTTAATTGTAGAGGAGAATTTTTCTATTGCAATACATCAGGTCTG---TTTAATAAGAC---ATTTAATGGGACAGATAGTACAGGAAG------TAATTC---AACAAATTCAAC---CATCACACTCCCATGCAGAATAAAGCAAATTATAAACATGTGGCAGGAGGTGGGTCGAGCAATGTATGCCTCTCCTATTGCAGGAGAAATAACATGTAAATCAAATATCACAGGACTACTATTGACACGTGATGGAGGAGGAAACAACAGTAGTGCAGA---AGAAACATTCAGACCTGGAGGAGGAGATATGAGGAACAATTGGAGAAGTGAATTATATAAATATAAAGTAGTAGAAATTAAACCATTAGGAATAGCACCCACTGAAGCAAAAAGGAGAGTGGTGGAGAGAGAGAAACGAGCAGTA---GGAATGGGAGCTGTGATCTTTGGGTTCTTGGGCGCAGCAGGAAGCACTATGGGCGCAGCATCAATAACGCTGACGGTACAGGCCAGACAATTATTGTCTGGTATAGTGCAACAGCAAAGCAATTTGCTGAGAGCTATAGAGGCGCAACAGCATATGTTGCAACTCACAGTCTGGGGCATCAAGCAGCTCCAGGCAAGAGTCCTGGCTATAGAAAGATACCTAAAAGATCAACAGCTCCTAGGGCTTTGGGGCTGCTCTGGAAAACTCATCTGCACCACTGCTGTACCTTGGAATTCCAGTTGGAGTAATAAATCTCAAGCAGATATTTGGGATAACATGACCTGGATGCAGTGGGATAGAGAAATTAGTAATTACACAGGCATAATATACAGTTTGCTTGAAGAATCGCAGAACCAGCAGGAAAAAAATGAAAAAGATTTACTAGCATTGGATAGTTGGAACAGTCTGTGGAATTGGTTTAGCATATCAACATGGCTGTGGTATATAAGAATATTCGTAATAATAGTAGGAGGCTTGATAGGTTTAAGAATAATTTTTGCTGTGCTCTCGCTAGTGAATAGAGTTAGGCAGGGATACTCACCTTTGTCATTTCAGACCCTTACCCCAAACCCGAGGGAACTCGACAGGCTCGGAGGAATCGAAGAAGAAGGTGGAGAGCAAGACAGAGGCAGATCCATACGATTAGTGAACGGATTCTTAGCACTTGTCTGGGACGACCTGCGGAGCCTGTGCCTCTTCAGCTACCACCACTTGAGAGACTTCACATTGATTGCAGCGAGAGCAGTGGAACTTCTGGGACGCAGCATTCTCAAGGGAATACAGAGGGGGTGGGAAATCCTTAAGTACCTGGGAAGTCTTGTGCAGTCTTGGGGTCTAGAGCTAAAAAAGAGTGCTATTAGTCTGCTTGATACCATAGCAATA---------------------------------------------------------------------------------------------------------------"/>
                        <sequence id="seq_176-wkF11" taxon="176-wkF1" totalcount="4" value="ATGACAGTGACGGGGACATGGAGGAATTATCAACAAT---GGTGGATATGGGGAATCTTAGGCTTTTGGATGTTAATGATTTGTAATGGC------GACTTGTGGGTTACAGTCTACTATGGGGTACCTGTGTGGAGAGAAGCAAAAACTACTCTATTTTGTGCCTCAGATGCTAAATCATATGAGAAAGAGGTGCATAATGTCTGGGCTACACATGCCTGTGTACCCACAGACCCCAACCCACAAGAATTGGTTTTGGAAAATGTAACAGAAAATTTTAACATGTGGAAAAATGACATGGTGGATCAGATGCATGAGGATATAATCAGTTTATGGGATCAAAGCCTCAAACCATGTGTAAAATTAACCCCACTCTGTGTCACCCTAAATTGTACACATATTAATAGTACAACTATTAATAGTACTGACACTGTAAATGCTACCTATAATGGA------------GCAAGGGAAGAAATAAAAAATTGCTCTTTCAATGCGACCACAGAGGTAAGAGATAAGGAAAAGAAAGAATATGCACTCTTTTATAGACTTGATCTAGTATCACTTAATGAGGGGGACTCT---GGGAACTCTAACAGCTCTGGCAACTTTAGTACGTATAGATTAATAAACTGTAATACCTCAGTCATAACACAAGCCTGTCCAAAGGTCACTTTTGAACCAATTCCTATACATTATTGTGCTCCAGCTGGTTATGCGATTCTAAAGTGTAATAATAAGACATTCAATGGCACAGGACCATGCAATAATGTCAGCACAGTACAATGTACACATGGAATTAAGCCAGTAGTTTCAACTCAACTATTGTTAAATGGTAGCCTAGCAGAAGAAGAGATAATAATTAGATCTGAAAACCTGACAGACAATGTCAAAACAATAATAGTACATCTCAATGAATCTGTAGAGATTAATTGTATAAGACCCAACAATAATACAAGAAAAAGTGTAAGAAT------AGGACCAGGACAAACATTCTATGCAACAGGAGACATAATAGGAGATATAAGACAAGCACATTGTAGCATTAATAAAACTAAATGGGAGGAAACTTTACAAAGAGTAAGTGAAAAATTGAGAGAACACTTC------AATAAGACAATAATATTTAATCAATCCTCAGGAGGGGACCTAGAAATTACAACACATAGCTTTAATTGTAGAGGAGAATTTTTCTATTGCAATACATCAGGTCTG---TTTAATAAGAC---ATTTAATGGGACAGATAGTACAGGAAG------TAATTC---AACAAATTCAAC---CATCACACTCCCATGCAGAATAAAGCAAATTATAAACATGTGGCAGGAGGTGGGTCGAGCAATGTATGCCGCTCCTATTGCAGGAGAAATAACATGTAAATCAAATATCACAGGACTACTATTGACACGTGATGGAGGAGAAAACAACAATG------A---AGAAACATTCAGACCTGGAGGAGGAGATATGAGGAACAATTGGAGAAGTGAATTATATAAATATAAAGTAGTAGAAATTAAACCATTAGGAATAGCACCCACTGGAGCAAAAAGGAGAGTGGTGGAGAGAGAGAAACGAGCAGTA---GGAATGGGAGCTGTGATCTTTGGGTTCTTGGGAGCAGCAGGAAGCACTATGGGCGCGGCGTCAATGGCGCTGACGGTACAGGCCAAACAACTGCTGTCTGGTATAGTGCAACAGCAAAGCAATTTGCTGAGAGCTATAGAGGCGCAACAGCATATGTTGCAACTCACAGTCTGGGGCATCAAGCAGCTCCAGGCAAGAGTCCTGGCTATAGAAAGATACCTAAAAGATCAACAGCTCCTAGGGCTTTGGGGCTGCTCTGGAAAACTCATCTGCACCACTGCTGTACCTTGGAATTCCAGTTGGAGTAATAAATCTCAAGCAGATATTTGGGAGAACATGACCTGGATGCAGTGGGAAAGAGAAATTAGTAATTACACAGGCATAATATACAGTTTGCTTGAAGAATCGCAGAACCAACAGGAAAAAAATGAAAAAGATTTACTAGCATTGGATAGTTGGAACAGTCTGTGGAATTGGTTTAGCATATCAACATGGCTGTGGTATATAAGAATATTCGTAATAATAGTAGGAGGCTTGATAGGTTTAAGAATAATTTTTGCTGTGTTCTCGCTAGTGAATAGAGTTAGGCAGGGATACTCACCTCTGTCATTTCAGACCCTTACCCCAAACCCGAGGGAACTCGACAGGCTCGGAGGAATCGAAGAAGAAGGTGGAGAGCAAGACAGAGGCAGATCCATCAGATTAGTGAGCGGATTCTTCTCACTTGTCTGGGAAGACCTGCGGAGCCTGTGCCTCTTCAGCTACCACCACTTGAGAGACTTCACATTGATTGCAGCGAGAGCAGTGGAACTTCTGGGACGCAGCATTCTCAAGGGGCTACAGAGGGGGTGGGAAGCCCTTAAGTATCTGGGAAGTCTTGTGCAGTACTGGGGTCTGGAACTAAAAAAGAGTGCTATTAGTCTGCTTGATACCATAGCAATA---------------------------------------------------------------------------------------------------------------"/>
                        <sequence id="seq_23-wk161" taxon="23-wk16" totalcount="4" value="ATGACAGTGACGGGGACATGGAGGAATTATCAACAAT---GGTGGATATGGGGAATCTTAGGCTTTTGGATGTTAATGATTTGTAATGGC---------TTGTGGGTTACAGTCTACTATGGGGTACCTGTGTGGAGAGAAGCAAAAACTACTCTATTTTGTGCCTCAGACGCTAAATCATATGAGAAAGAGGTGCATAATGTCTGGGCTACACATGCCTGTGTACCCACAGACCCCAACCCACAAGAATTGGTTTTGAAAAATGTAACAGAAAATTTTAACATGTGGAAAAATGATATGGTAGATCAGATGCATGAAGATATAATCAGTTTATGGGATCAAAGCCTCAAGCCATGTGTAAAATTAACCCCACTCTGTGTCACTCTAAATTGTACAACTGCAAAGGG------TATTAATAGTACTGACAATGCAAATGCTAC---TAAAAAA------------CCAAATGAAGAAATAAAAAATTGCTCTTTCAATACAATCACAGAGGTAAGAGATAAGCAAAAGAAAGAATATGCACTCTTTTATAGACTTGATCTAGTATCGCTTAATGAGGGGGACTCTGAAGGGAACTCTAGCAGATCTGGCAACTTTAGTACGTATAGATTAATAAACTGTAATACCTCAGTCATAACACAAGCCTGTCCAAAGGTCACTTTTGACCCAATTCCTATACATTATTGTGCTCCAGCTGGTTATGCGATTCTAAAGTGTAATAATAAGACATTCAATGGCACAGGACCATGCAATAATGTCAGCACAGTACAATGTACACATGGAATTAAGCCAGTAGTTTCAACTCAACTATTGTTAAATGGTAGCCTAGCAGAAGAAGAGATAATAATTAGATCAGAAAACCTGACAGACAATGTCAAAACAATAATAGTACATCTCAATGAATCTGTAGAGATTACTTGTACAAGACCCAACAATAATACAAGAAAAAGTGTAAGAAT------AGGACCAGGACAAACATTCTATGCAACAGGAGACATAATAGGAGATATAAGACAAGCACATTGTAACATTAGTGAAATTAAATGGGAGAAAACTTTACAAAGAGTAAGTGAAAAATTGAGAGAACACTTC------AATAAGACAATAATATTTAATCAATCCTCAGGAGGGGACCTAGAAATTACAACACATAGCTTTAATTGTGGAGGAGAATTTTTCTATTGCAATACATCAGATCTGTTTTTTAATAAGAC---ATTTAATGAGACATATAGTACAGGAAG------TAATTC---AACAAATTCAAC---CATCACACTCCCATGCAGAATAAAGCAAATTATAAACATGTGGCAGGAGGTGGGTCGAGCAATGTATACCTCTCCTATTGCAGGAGAAATAACATGTAAATCAAATATCACAGGACTACTATTGACACGTGATGGAGGAGGAAACAACAGTA---CAGAGACAGAGACATTCAGACCTGGAGGAGGAAATATGAGGGACAACTGGAGAAGTGAATTATATAAATATAAAGTGGTAGAAGTTAAGCCATTAGGAATAGCACCCACTGAAGCAAGAAGGAGAGTGGTGCAGAAAGAGAAAAGAGCAGTAGTGGGATTAGGAGCTGTGTTCCTTGGGTTCTTGGGAGCGGCAGGAAGCACTATGGGCGCAGCATCAATAACGCTGACGGTACAGGCCAGACAATTATTGTCTGGTATAGTGCAACAGCAAAGCAATTTGCTGAGGGCTATAGAGGCGCAACAGCATATGTTGCAACTCACGGTCTGGGGCATTAAGCAGCTCCAGGCAAGAGTCCTGGCCATAGAAAGATACCTAAAGGATCAACAGCTCCTAGGGATGTGGGGATGCTCTGGAAAACTCATCTGCACCACTAATGTGTATTGGAACTCTAGTTGGAGTAATAAAACTTACAATGAAATTTGGGATAACATGACATGGATGCAGTGGGATAGAGAAATTGCTAACTACACAGACACAATATACAAGCTGCTTGAAGTCTCGCAAAAACAGCAGGAGAGCAATGAAAAAGATTTACTAGCATTGGACAGTTGGAACAATCTGTGGAATTGGTTTGACATATCAAAATGGCTGTGGTATATAAAAATATTCATAATGATAGTAGGAGGCTTGATAGGCTTAAGAATAATTTTTGCTGTGCTCTCGCTAGTGAATAGAGTTAGGCAGGGATACTCACCTTTGTCATTTCAGACCCTTACCCCAAACTCGAGGGAACTCGACAGGCTCGGAGGAATCGAAGAAGAAGGTGGAGAGCAAGACAGAGACAGATCCATAAGATTAGTGAGCGGATTCTTCTCACTTGCCTGGGACGACCTGCGGAGCCTGTGCCTCTTCTGCTACCACCGATTGAGAGACTTCATATTAATTGCAGGGAGAGCAGTGGAACTTCTGGGACGCAGCAGTCTCCAGGGACTACAAAGGGGTTGGGAGATCCTTAAGTATCTGGGAAGTCTTGTGCAGTATTGGGGTCTAGAGCTAAAAAAGAGTGCTATTAATCTGTTTGATACCTTAGCAATA---------------------------------------------------------------------------------------------------------------"/>
                        <sequence id="seq_30-wk81" taxon="30-wk8" totalcount="4" value="ATGACAGTGACGGGGACATGGAGGAATTATCAACAAT---GGTGGATATGGGGAATCTTAGGCTTTTGGATGTTAATGATTTGTAATGGC---------TTGTGGGTTACAGTCTACTATGGGGTACCTGTGTGGAGAGAAGCAAAAACTACTCTATTTTGTGCCTCAGACGCTAAATCATATGAGAAAGAGGTGCATAATGTCTGGGCTACACATGCCTGTGTACCCACAGACCCCAACCCACAAGAATTGGTTTTGGAAAATGTAACAGAAAATTTTAACATGTGGAAAAATGACATGGTGGATCAGATGCATGAGGATATAATCAGTCTATGGGATCAAAGCCTCAAACCATGTGTAAAATTAACCCCACTCTGTGTCACTCTAAATTGTACAACTGCAAAGGG------TATTAATAGTACTGACAATGCAAATGCTAC---TAAAAAA------------CCAAATGAAGAAATAAAAAATTGCTCTTTCAATACAATCACAGAGGTAAGAGATAAGCAAAAGAGAGAATATGCACTCTTTTATAGACTTGATATAGTACCACTTAATAAGGAGGG------------------------TAATAACAACAGTGAATATAGATTAACAAACTGTAATACCTCAGTCATAACACAAGCCTGTCCAAAGGTCACTTTTGACCCAATTCCTATACATTATTGTGCTCCAGCTGGTTATGCGATTCTAAAGTGTAATAATAAGACATTCAATGGCACAGGACCATGCAATAATGTCAGCACAGTACAATGTACACATGGAATTAAGCCAGTAGTTTCAACTCAACTATTGTTAAATGGTAGCCTAGCAGAAGAAGAGATAATAATTAGATCAGAAAACCTGACAGACAATGTCAAAACAATAATAGTACATCTCAATGAATCTGTAGAGATTAATTGTATAAGACCCAACAATAATACAAGAAAAAGTGTAAGAAT------AGGACCAGGACAAACATTCTATGCAACAGGAGACATAATAGGAGATATAAGACAAGCACATTGTAACATTAGTGAAATTAAATGGGAGAAAACTTTACAAAGAGTAAGTGAAAAATTGAGAGAACACTTC------AATAAGACAATAATATTTAATCAATCCTCAGGAGGGGACCTAGAAATTACAACACATAGCTTTAATTGTGGAGGAGAATTTTTCTATTGCAATACATCAGATCTGTTTTTTAATAAGAC---ATTTAATGGGACATATAGTACAGGAAG------TAATTC---AACAAATTCAAC---CATCACACTCCCATGCAGAATAAAGCAAATTATAAACATGTGGCAGGAGGTGGGTCGAGCAATGTATGCCTCTCCTATTGCAGGAGAAATAACATGTAAATCAAATATCACAGGACTACTATTGACACGTGATGGAGGAGGAAACAACAGTA---CAGAGACAGAGACATTCAGACCTGGAGGAGGAAATATGTGG-CCCCTCGGCRTAGTGAATTATATAAATATAAAGTGGTAGAAGTTAAGCCATTAGGAATAGCACCCACTGAAGCAAGAAGGAGAGTGGTGCAGAGAGAGAGAAGAGCAGTAGTGGGATTAGGAGCTGTGTTCCTTGGGTTCTTGGGAGCAGCAGGAAGCACTATGGGCGCAGCATCAATAACGCTGACGGTACAGGCCAGACAATTATTGTCTGGTATAGTGCAACAGCAAAGCAATTTGCTGAGGGCTATAGAGGCGCAACAGCATATGTTGCAACTCACGGTCTGGGGCATTAAGCAGCTCCAGGCAAGAGTCCTGGCCATAGAAAGATACCTAAAGGATCAACAGCTCCTAGGGATGTGGGGATGCTCTGGAAAACTCATCTGCACCACTAATGTGTATTGGAACTCTAGTTGGAGTAATAAAACTTACAATGAAATTTGGGATAACATGACATGGATGCAGTGGGATAGAGAAATTGATAACTACACAGACACAATATACAAGCTGCTTGAAGTCTCGCAAAAACAGCAGGAGAGCAATGAAAAAGATTTACTAGCATTGGACAGTTGGAACAATCTGTGGAATTGGTTTGACATATCAAAGTGGCTGTGGTATATAAAAATATTCATAATGATAGTAGGAGGCTTAATAGGTTTAAGAATAATTTTTGCTGTGCTCTCGCTAGTGAATAGAGTTAGGCAGGGATACTCACCTTTGTCATTTCAGACCCTTACCCCAAACCCGAGGGAACTCGACAGGCTCGGAGGAATCGAAGAAGAAGGTGGAGAGCAAGACAGAGACAGATCCATCAGATTAGTGAGCGGATTCTTCTCACTTGCCTGGGACGACCTGCGGAGCCTGTGCCTCTTCTGCTACCACCGATTGAGAGACTTCATATTAATTGCAGGGAGAGCAGTGGAACTTCTGGGACGCAGCAGTCTCCAGGGACTACAAAGGGGTTGGGAAATCCTTAAGTATCTGGGAAGTCTTGTGCAGTATTGGGGTCTAGAGCTAAAAAAGAGTGCTATTAATCTGTTTGATACCTTAGCAATA---------------------------------------------------------------------------------------------------------------"/>
                        <sequence id="seq_34-wk181" taxon="34-wk18" totalcount="4" value="ATGACAGTGACGGGGACATGGAGGAATTATCAACAAT---GGTGGATATGGGGAATCTTAGGCTTTTGGATGCTAATGATTTGTAATGGC---------TTGTGGGTTACAGTCTACTATGGGGTACCTGTGTGGAGAGAAGCAAAAACTACTCTATTTTGTGCCTCAGACGCTAAATCATATGAGAAAGAGGTGCATAATGTCTGGGCTACACATGCCTGTGTACCCACAGACCCCAACCCACAAGAATTGGTTTTGGAAAATGTAACAGAAAATTTTAACATGTGGAAAAATGATATGGTGGATCAGATGCATGAAGATATAATCAGTTTATGGGATCAAAGCCTCAAGCCATGTGTAAAATTAACCCCACTCTGTGTCACTCTAAATTGTACAACTGCAAAGGG------TATTAATAGTACTGACAAGGCAAATGCTAC---TAAAAAA------------CCAAATGAAGAAATAAAAAATTGCTCTTTCAATACAATCACAGAGGTAAGAGATAAGCAAAAGAAAGAATATGCACTCTTTTATAGACTTGATCTAGTATCACTTAATGAGGGGGACTCTGAAGGGAACTCTAACAGATCTGGCAACTTTAGTACGTATAGATTAATAAACTGTAATACCTCAGTCATAACACAAGCCTGTCCAAAGGTCACTTTTGACCCAATTCCTATACATTATTGTGCTCCAGCTGGTTATGCGATTCTAAAGTGTAATAATAAGACATTCAATGGCACAGGACCATGCAATAATGTCAGCACAGTACAATGTACACATGGAATTAAGCCAGTAGTTTCAACTCAACTATTGTTAAATGGTAGCCTAGCAGAAGAAGAGATAATAATTAGATCAGAAAACCTGACAGACAATGTCAAAACAATAATAGTACATCTCAATGAATCTGTAGAGATTACTTGTACAAGACCCAACAATAATACAAGAAAAAGTGTAAGAAT------AGGACCAGGACAAACATTCTATGCAACAGGAGACATAATAGGAGATATAAGACAAGCACATTGTAACATTAGTGAAATTAAATGGGAGAAAACTTTACAAAGAGTAAGTGAAAAATTGAGAGAACACTTC------AATAAGACAATAATATTTAATCAATCCTCAGGAGGGGACCTAGAAATTACAACACATAGCTTTAATTGTGGAGGAGAATTTTTCTATTGCAATACATCAGATCTGTTTTTTAATAAGAC---ATTTAATGAGACATATAGTACAGGAAG------TAATTC---AACAAATTCAAC---CATCACACTCCCATGCAGAATAAAGCAAATTATAAACATGTGGCAGGAGGTAGGTCGAGCAATGTATGCCTCTCCTATTGCAGGAGAAATAACATGTAAATCAAATATCACAGGACTACTATTGACACGTGATGGAGGAGGAAACAACAGTA---CAGA---AGAGACATTCAGACCTGGAGGAGGAAATATGAGGGACAACTGGAGAAGTGAATTATATAAATATAAAGTGGTAGAAGTTAAGCCATTAGGAATAGCACCCACTGAAGCAAGAAGGAGAGTGGTGCAGAGAGAGAGAAGAGCAGTAGTGGGATTAGGAGCTGTGTTCCTTGGGTTCTTGGGAGCAGCAGGAAGCACTATGGGCGCAGCATCAATAACGCTGACGGTACAGGCCAGACAATTATTGTCTGGTATAGTGCAACAGCAAAGCAATTTGCTGAGGGCTATAGAGGCGCAACAGCATATGTTGCAACTCACGGTCTGGGGCATTAAGCAGCTCCAGGCAAGAGTCCTGGCCATAGAAAGATACCTAAAGGATCAACAGCTCCTAGGGATGTGGGGATGCTCTGGAAAACTCATCTGCACCACTAATGTGTATTGGAACTCTAGTTGGAGTAATAAAACTTACAATGAAATTTGGGATAACATGACATGGATGCAGTGGGATAGAGAAATTGATAACTACACAGACACAATATACAAGCTGCTTGAAGTCTCGCAAAAACAGCAGGAGAGCAATGAAAAAGATTTACTAGCATTGGACAGTTGGAACAATCTGTGGAATTGGTTTGACATATCAAAGTGGCTGTGGTATATAAAAATATTCATAATGATAGTAGGAGGCTTAATAGGTTTAAGAATAATTTTTGCTGTGCTCTCGCTAGTGAATAGAGTTAGGCAGGGATACTCACCTTTGTCATTTCAGACCCTTACCCCAAACCCGAGGGAACTCGACAGGCTCGGAGGAATCGAAGAAGAAGGTGGAGAGCAAGACAGAGACAGATCCATCAGATTAGTGAGCGGATTCTTCTCACTTGCCTGGGACGACCTGCGGAGCCTGTGCCTCTTCTGCTACCACCGATTGAGAGACTTCATATTAATTGCAGCGAGAGCAGTGGAACTTCTGGGACGCAGCAGTCTCCAGGGACTACAGAGAGGGTGGGAAATCCTTAAGTACCTGGGAAGTCTTGTGCAGTATTGGGGTCTAGAGATAAAAAAGAGTGCTATTAATCTGTTTGATACCTTAGCAATA---------------------------------------------------------------------------------------------------------------"/>
                        <sequence id="seq_34-wk311" taxon="34-wk31" totalcount="4" value="ATGACAGTGACGGGGACATGGAGGAATTATCAACAAT---GGTGGATATGGGGAATCTTAGGCTTTTGGATGTTAATGATTTGTAATGGC---------TTGTGGGTCACAGTCTACTATGGGGTACCTGTGTGGAAAGAAGCAAAAACTACTCTATTTTGTGCCTCAGATGCTAAATCATATGAGAAAGAGGTGCATAATGTCTGGGCTACACATGCCTGTGTACCCACAGACCCCAACCCACAAGAATTGGTTTTGGAAAATGTAACAGAAAATTTTAACATGTGGAAAAATGACATGGTAGATCAGATGCATGAAGATATAATCAGTTTATGGGATCAAAGCCTCAAGCCATGTGTAAAGTTGACCCCGCTCTGTGTCACTCTAAACTGTAGCGATGCGAAG----------------GTA-----AATATAGATGCTACCTATAATGGA------------ACAAGGGAAGAAATAAAAAATTGCTCTTTCAATGCGACCACAGAATTAAGAGATAAGATAAAGAAAGAATATGCACTCTTTTATAGACTTGATATAGTACCACTTAATAAGGAGGG------------------------TAATAACAACAGTGAATATAGATTAATAAACTGTAATACCTCAGTCATAACACAAGCCTGTCCAAAGGTCACTTTTGACCCAATTCCTATACATTATTGTGCTCCAGCTGGTTATGCGATTCTAAAGTGTAATAATAAGACATTCAATGGCACAGGACCATGCAATAATGTCAGCACAGTACAATGTACACATGGAATTAAGCCAGTAGTTTCAACTCAACTATTGTTAAATGGTAGCCTAGCAGAAGAAGAGATAATAATTAGATCTGAAAACCTGACAGACAATGTCAAAACAATAATAGTACATCTCAATGAACCTGTAGAGATTAATTGTACAAGACCCAACAATAATACAAGAAAAAGTATAAGAAT------AGGACCAGGACAAACATTCTATGCAACAGGAGACATAATAGGAGATATAAGACAAGCACATTGTAACATTAGTGAAATTAAATGGGAGAAAACTTTACAAAGAGTAAGTGAAAAATTGAGAGAACACTTC------AATAAGACAATAATATTTAATCAATCCTCAGGAGGGGACCTAGAAATTGCAACACATAGCTTTAATTGTGGAGGAGAATTTTTCTATTGCAATACATCAGATCTGTTTTTTAATAAGAC---ATTTAATGAGACATATAGTACAGGAAG------TAATTC---AACAAATTCAAC---CATCACACTCCCATGCAGAATAAAGCAAATTATAAACATGTGGCAGGAGGTGGGTCGAGCAATGTATGCCTCTCCTATTGCAGGAGAAATAACATGTAAATCAAATATCACAGGACTACTATTGACACGTGATGGAGGAGGAAACAACAGTA---CAGA---AGAGACATTCAGACCTGGAGGAGGAAATATGAGGGACAACTGGAGAAGTGAATTATATAAATATAAAGTGGTAGAAGTTAAGCCATTAGGAATAGCACCCACTGAAGCAAGAAGGAGAGTGGTGCAGAAAGAGAAAAGAGCAGTAGTGGGATTAGGAGCTGTGTTCCTTGGGTTCTTGGGAGCAGCAGGAAGCACTATGGGCGCAGCATCAATAACGCTGACGGTACAGGCCAGACAATTATTGTCTGGTATAGTGCAACAGCAAAGCAATTTGCTGAGGGCTATAGAGGCGCAACAGCATATGTTGCAACTCACGGTCTGGGGCATTAAGCAGCTCCAGGCAAGAGTCCTGGCCATAGAAAGATACCTAAAGGATCAACAGCTCCTAGGGATGTGGGGATGCTCTGGAAAACTCATCTGCACCACTAATGTGTATTGGAACTCTAGTTGGAGTAATAAAACTTACAATGAAATTTGGGATAACATGACATGGATGCAGTGGGATAGAGAAATTGATAACTACACAGACACAATATACAAGCTGCTTGAAGTCTCGCAAAAACAGCAGGAGAGCAATGAAAAAGATTTACTAGCATTGGACAGTTGGAACAATCTGTGGAATTGGTTTGACATATCAAAATGGCTGTGGTATATAAAAATATTCATAATGATAGTAGGAGGCTTGATAGGCTTAAGAATAATTTTTGCTGTGCTCTCGCTAGTGAATAGAGTTAGGCAGGGATACTCACCTTTGTCATTTCAGACCCTTACCCCAAACCCGAGGGAACTCGACAGGCTCGGAGGAATCGAAGAAGAAGGTGGAGAGCAAGACAGAGACAGATCCATCAGATTAGTGAGCGGATTCTTCTCACTTGCCTGGGACGACCTGCGGAGCCTGTGCCTCTTCTGCTACCACCGATTGAGAGACTTCATATTAATTGCAGGGAGAGCAGTGGAACTTCTGGGACGCAGCAGTCTCCAGGGACTACAGAGGGGGTGGGAAATCCTTAAGTACCTGGGAAGTCTTGTGCAGTATTGGGGTCTAGAGCTAAAAAAGAGTGCTATTAATCTGTTTGATACCTTAGCAATA---------------------------------------------------------------------------------------------------------------"/>
                        <sequence id="seq_34-wk771" taxon="34-wk77" totalcount="4" value="ATGACAGTGACGGGGACATGGAGGAATTATCAACAAT---GGTGGATATGGGGAATCTTAGGCTTTTGGATGTTAATGATTTGTAATGGC---------TTGTGGGTCACAGTCTACTATGGGGTACCTGTGTGGAAAGAAGCAAAAACTACTCTATTTTGTGCCTCAGACGCTAAATCATATGAGAAAGAGGTGCATAATGTCTGGGCTACACATGCCTGTGTACCCACAGACCCCAACCCACAAGAATTGGTTTTGGAAAATGTAACAGAAAATTTTAACATGTGGAAAAATGATATGGTCGATCAGATGCATGAAGATATAATCAGTTTATGGGATCAAAGCCTCAAGCCATGTGTAAAGTTGACCCCGCTCTGTGTCACTCTAAACTGTAGCGATGCAAAG----------------GTA-----ACTATAAATGCTATCTATAATGGA------------ACAAGGGAAGAAATAAAAAATTGCTCTTTCAATACGACCACAGAATTAAGAGATAAGAAAAAGAAACAATATGCACTCTTTTATAGACTTGATATAGTACCACTTAATAAGGAGGG------------------------TAATAACAACAGTGAATATAGATTAATAAACTGTAATACCTCAGTCATAACACAAGCCTGTCCAAAGGTCACTTTTGACCCAATTCCTATACATTATTGTGCTCCAGCTGGTTATGCGATTCTAAAGTGTAATAATAAGACATTCAATGGCACAGGACCATGCAATAATGTCAGCACAGTACAATGTACACATGGAATTAAGCCAGTAGTTTCAACTCAACTATTGTTAAATGGTAGCCTAGCAGAAGAAGAGATAATAATTAGATCTGAAAACCTGACAGACAATGTCAAAACAATAATAGTACATCTCAATGAATCTGTAGAGATTAATTGTACAAGACCCAACAATAATACAAGAAAAAGTATAAGAAT------AGGACCAGGACAAACATTCTATGCAACAGGAGACATAATAGGAGATATAAGACAAGCACATTGTAACATTAGTGAAATTAAATGGGAGAAAACTTTACAAAGAGTAAGTGAAAAATTGAGAGAACACTTC------AATAAGACAATAAGATTTAATCAATCCTCAGGAGGGGACCTAGAAATTACAACACATAGCTTTAATTGTGGAGGAGAATTTTTCTATTGCAATACATCAGATCTGTTTTTTAATAAGAC---ATTTAATGAGACATATAGTACAGGAAG------TAATTC---AACAAATTCAAC---CATCACACTCCCATGCAGAATAAAACAAATTATAAACATGTGGCAGGAGGTGGGTCGAGCAATGTATGCCTCTCCTATTGCAGGAGAAATAACATGTAAATCAAATATCACAGGACTACTATTGACACGTGATGGAGGAGGAAACAACAGTA---CAGA---AGAGACATTCAGACCTGGAGGAGGAAATATGAGGGACAACTGGAGAAGTGAATTATATAAATATAAAGTGGTAGAAGTTAAGCCATTAGGAATAGCACCCACTGAAGCAAGAAGGAGAGTGGTGCAGAAAGAGAAAAGAGCAGTAGTGGGATTAGGAGCTGTGTTCCTTGGGTTCTTGGGAGCAGCAGGAAGCACTATGGGCGCAGCATCAATAACGCTGACGGTACAGGCCAGACAATTATTGTCTGGTATAGTGCAACAGCAAAGCAATTTGCTGAGGGCTATAGAGGCGCAACAGCATATGTTGCAACTCACGGTCTGGGGCATTAAGCAGCTCCAGGCAAGAGTCCTGGCCATAGAAAGATACCTAAAGGATCAACAGCTCCTAGGGATGTGGGGATGCTCTGGAAAACTCATCTGCACCACTAATGTGTATTGGAACTCTAGTTGGAGTAATAAAACTTACAATGAAATTTGGGATAACATGACATGGATGCAGTGGGATAGAGAAATTGATAACTACACAGACACAATATACAAGCTGCTTGAAGTCTCGCAAAAACAGCAGGAGAGCAATGAAAAAGATTTACTAGCATTGGACAGTTGGAACAATCTGTGGAATTGGTTTGACATATCAAAATGGCTGTGGTATATAAAAATATTCATAATGATAGTAGGAGGCTTAATAGGTTTAAGAATAATTTTTGCTGTGCTCTCGCTAGTGAATAGAGTTAGGCAGGGATACTCACCTTTGTCATTTCAGACCCTTACCCCAAACCCGAGGGAACTCGACAGGCTCGGAGGAATCGAAGAAGAAGGTGGAGAGCAAGACAGAGACAGATCCATCAGATTAGTGAGCGGATTCTTCTCACTTGCCTGGGACGACCTGCGGAGCCTGTGCCTCTTCTGCTACCACCGATTGAGAGACTTCATATTAATTGCAGGGAGAGCAGTGGAACTTCTGGGACGCAGCAGTCTCCAGGGACTACAAAGGGGTTGGGAAATCCTTAAGTATCTGGGAAGTCTTGTGCAGTATTGGGGTCTAGAGCTAAAAAAGAGTGCTATTAATCTGCTTGATACCATAGCAATA---------------------------------------------------------------------------------------------------------------"/>
                        <sequence id="seq_34-wk811" taxon="34-wk81" totalcount="4" value="ATGACAGTGACGGGGACATGGAGGAATTATCAACAAT---GGTGGATATGGGGAATCTTAGGCTTTTGGATGTTAATGATTTGTAATGGC---------TTGTGGGTCACAGTCTACTATGGGGTACCTGTGTGGAAAGAAGCAAAAACTACTCTATTTTGTGCCTCAGATGCTAAATCATATGAGAAAGAGGTGCATAATGTCTGGGCTACACATGCCTGTGTACCCACAGACCCCAACCCACAAGAATTGGTTTTGGAAAATGTAACAGAAAATTTTAACATGTGGAAAAATGACATGGTAGATCAGATGCATGAAGATATAATCAGTTTATGGGATCAAAGCCTCAAGCCATGTGTAAAGTTGACCCCGCTCTGTGTCACTCTAAACTGTAGCGATGCAAAG----------------GTA-----AATGTAAATGATACCTATAATGGA------------ACAAGGGAAGAAATAAAAAATTGCTCTTTCAATGCGACCACAGAATTAAGAGATAAGAAAAGGAGAGAATATGCACTCTTTTATAGACTTGATATAGTACCACTTAGTGGGGAGGG------------------------TAATAACAACAGTGAATATAGATTAATAAACTGTAATACCTCAGTCATAACACAAGCCTGTCCAAAGGTCACTTTTGACCCAATTCCTATACATTATTGTGCTCCAGCTGGTTATGCGATTCTAAAGTGTAATAATAAGACATTCAATGGCACAGGACCATGCAATAATGTCAGCACAGTACAATGTACACATGGAATTAAGCCAGTAGTTTCAACTCAACTATTGTTAAATGGTAGCCTAGCAGAAGAAGAGATAATAATTAGATCTGAAAACCTGACAGACAATGTCAAAACAATAATAGTACATCTCAATGAACCTGTAGAGATTAATTGTACAAGACCCAACAATAATACAAGAAAAAGTATAAGAAT------AGGACCAGGACAAACATTCTATGCAACAGGAGACATAATAGGAGATATAAGACAAGCACATTGTAACATTAGTGAAATTAAATGGGAGAAAACTTTACAAAGAGTAAGTGAAAAATTGAGAGAACACTTC------AATAAGACAATAATATTTAATCAATCCTCAGGAGGGGACCTAGAAATTACAACACATAGCTTTAATTGTGGAGGAGAATTTTTCTATTGCAATACATCAGATCTGTTTTTTAATAAGAC---ATTTAATGAGACATATAGTACAGGAAG------TAATTC---AACAAATTCAAC---CATCACACTCCCATGCAGAATAAAGCAAATTATAAACATGTGGCAGGAGGTGGGTCGAGCAATGTATGCCTCTCCTATTGCAGGAGAAATAACATGTAAATCAAATATCACAGGACTACTATTGACACGTGATGGAGGAGGAAACAACAGTA---CAAAA---GAGACATTCAGACCTGGAGGAGGAAATATGAGGGACAACTGGAGAAGTGAATTATATAAATATAAAGTGGTAGAAGTTAAGCCATTAGGAATAGCACCCACTGAAGCAAGAAGGAGAGTGGTGCAGAAAGAGAAAAGAGCAGTAGTGGGATTAGGAGCTGTGTTCCTTGGGTTCTTGGGAGCAGCAGGAAGCACTATGGGCGCAGCATCAATAACGCTGACGGTACAGGCCAGACAATTATTGTCTGGTATAGTGCAACAGCAAAGCAATTTGCTGAGGGCTATAGAGGCGCAACAGCATATGTTGCAACTCACGGTCTGGGGCATTAAGCAGCTCCAGGCAAGAGTCCTGGCCATAGAAAGATACCTAAAGGATCAACAGCTCCTAGGGATGTGGGGATGCTCTGGAAAACTCATCTGCACCACTAATGTGTATTGGAACTCTAGTTGGAGTAATAAAACTTACAATGAAATTTGGGATAACATGACATGGATGCAGTGGGATAGAGAAATTGATAACTACACAGACACAATATACAAGCTGCTTGAAGTCTCGCAAAAACAGCAGGAGAGCAATGAAAAAGATTTACTAGCATTGGACAGTTGGAACAATCTGTGGAATTGGTTTGACATATCAAAATGGCTGTGGTATATAAAAATATTCATAATGATAGTAGGAGGCTTGATAGGCTTAAGAATAATTTTTGCTGTGCTCTCGCTAGTGAATAGAGTTAGGCAGGGATACTCACCTTTGTCATTTCAGACCCTTACCCCAAACCCGAGGGAACTCGACAGGCTCGGAGGAATCGAAGAAGAAGGTGGAGAGCAAGACAGAGACAGATCCATCAGATTAGTGAGCGGATTCTTCTCACTTGCCTGGGACGACCTGCGGAGCCTGTGCCTCTTCTGCTACCACCGATTGAGAGACTTCATATTAATTGCAGCGAGAGCAGTGGAACTTCTGGGACGCAGCATTCTCAAGGGACTACAGAGGGGGTGGGAAGCCCTTAAGTATCTGGGAAGTCTTGTGCAGTACTGGGGTCTGGAACTAAAAGGGAGTGCTATTAGTCTGCTTGATACCATAGCAATAGCAGTAGCTGAAGGAACAGATAGGATTATAGAATTCTTACAAAGAATTGTTAGAGCTATCCTCCACATACCTAGAAGAATAAGACAGGGCTTTGAAGCAGCTTTGCAATAA"/>
                        <sequence id="seq_42-wk161" taxon="42-wk16" totalcount="4" value="ATGACAGTGACGGGGACATGGAGGAATTATCAACAAT---GGTGGATATGGGGAATCTTAGGCTTTTGGATGTTAATGATTTGTAATGGC---------TTGTGGGTCACAGTCTACTATGGGGTACCTGTGTGGAGAGAAGCAAAAACTACTCTATTTTGTGCCTCAGACGCTAAATCATATGAGAAAGAGGTGCATAATGTCTGGGCTACACATGCCTGTGTACCCACAGACCCCAACCCACAAGAATTGGTTTTGGAAAATGTAACAGAAAATTTTAACATGTGGAAAAATGACATGGTGGATCAGATGCATGAGGATATAATCAGTCTATGGGATCAAAGCCTCAAACCATGTGTAAAACTAACCCCACTCTGTGTCACTCTAAATTGTACAACTGCAAAGGG------TATTACTAGTACTGACAATGCAAATGTCAC---TAAAAAA------------CCAAATGAAGAAATAAAAAATTGCTCTTTCAATACAATCACAGAGGTAAGAGATAAGCAAAAGAAAGAATATGCACTCTTTTATAGACTTGATATAGTACCACTTAGTGGGGAGGG------------------------TAATAACAACAGTGAATATAGATTAATAAACTGTAATACCTCAGTCATAACACAAGCCTGTCCAAAGGTCACTTTTGACCCAATTCCTATACATTATTGTGCTCCAGCTGGTTATGCGATTCTAAAGTGTAATAATAAGACATTCAATGGCACAGGACCATGCAATAATGTCAGCACAGTACAATGTACACATGGAATTAAGCCAGTAGTTTCAACTCAACTATTGTTAAATGGTAGCCTAGCAGAAGAAGAGATAATAATTAGATCAGAAAACCTGACAGACAATGTCAAAACAATAATAGTACATCTCAATGAATCTGTAGAGATTAATTGTATAAGACCCAACAATAATACAAGAAAAAGTGTAAGAAT------AGGACCAGGACAAACATTCTATGCAACAGGAGACATAATAGGAGATATAAGACAAGCACATTGTAACATTAGTAAAATTAAATGGGAGAAAACTTTACAAAGAGTAAGTGAAAAATTGAGAGAACACTTC------AATAAGACAATAATATTTAATCAATCCTCAGGAGGGGACCTAGAAATTACAACACATAGCTTTAATTGTGGAGGAGAATTTTTCTATTGCAATACATCAGATCTGTTTTTTAATAAGAC---ATTTAATGAGACATATAGTACAGGAAG------TAATTC---AACAAATTCAAC---CATCACACTCCCATGCAGAATAAAGCAAATTATAAACATGTGGCAGGAGGTGGGTCGAGCAATGTATGCCTCTCCTATTGCAGGAGAAATAACATGTAAATCAAATATCACAGGACTACTATTGACACGTGATGGAGGAGGAAACAACAGTA---CAGA---AGAAACATTCAGACCTGGAGGAGGAGATATGAGGAACAATTGGAGAAGTGAATTATATAAATATAAAGTAGTAGAAATTAAACCATTAGGAATAGCACCCACTGGAGCAAAAAGGAGAGTGGTGGAGAGAGAGAAACGAGCAGTA---GGAATGGGAGCTGTGATCTTTGGGTTCTTGGGAGCAGCAGGAAGCACTATGGGCGCGGCGTCAATGGCGCTGACGGTACAGGCCAAACAACTGCTGTCTGGTATAGTGCAACAGCAAAGCAATTTGCTGAGAGCTATAGAGGCGCAACAGCATATGTTGCAACTCACAGTCTGGGGCATCAAGCAGCTCCAGGCAAGAGTCCTGGCTATAGAAAGATACCTAAAAGATCAACAGCTCCTAGGGCTTTGGGGCTGCTCTGGAAAACTCATCTGCACCACTGCTGTACCTTGGAATTCCAGTTGGAGTAATAAATCTCAAGCAGATATTTGGGATAACATGACCTGGATGCAGTGGGATAGAGAAATTAGTAATTACACAGGCATAATATACAGTTTGCTTGAAGAATCGCAGAACCAGCAGGAAAAAAATGAAAAAGATTTACTAGCATTGGATAGTTGGAACAGTCTGTGGAATTGGTTTAGCATATCAACATGGCTGTGGTATATAAGAATATTCGTAATAATAGTAGGAGGCTTGATAGGTTTAAGAATAATTTTTGCTGTGCTCTCGCTAGTGAATAGAGTTAGGCAGGGATACTCACCTTTGTCATTTCAGACCCTTACCCCAAACCCGAGGGAACTCGACAGGCTCGGAGGAATCGAAGAAGAAGGTGGAGAGCAAGACAGAGACAGATCCATCAGATTAGTGAGCGGATTCTTCTCACTTGCCTGGGACGACCTGCGGAGCCTGTGCCTCTTCTGCTACCACCGATTGAGAGACTTCATATTAATTGCAGGGAGAGCAGTGGAACTTCTGGGACGCAGCAGTCTCCAGGGACTACAGAGGGGGTGGGAAATCCTTAAGTATCTGGGAAGTCTTGTGCAGTATTGGGGTCTAGAGCTAAAAAAGAGTGCTATTAATCTGTTTGATACCTTAGCAATA---------------------------------------------------------------------------------------------------------------"/>
                        <sequence id="seq_42-wk181" taxon="42-wk18" totalcount="4" value="ATGACAGTGACGGGGACATGGAGGAATTATCAACAAT---GGTGGATATGGGGAATCTTAGGCTTTTGGATGTTAATGATTTGTAATGGC---------TTGTGGGTCACAGTCTACTATGGGGTACCTGTGTGGAAAGAAGCAAAAACTACTCTATTTTGTGCCTCAGACGCTAAATCATATGAGAAAGAGGTGCATAATGTCTGGGCTACACATGCCTGTGTACCCACAGACCCCAACCCACAAGAATTGGTTTTGGAAAATGTAACAGAAAATTTTAACATGTGGAAAAATGACATGGTAGATCAAATGCATGAAGATATAATCAGTTTATGGGATCAAAGCCTCAAGCCATGTGTAAAGTTGACCCCGCTCTGTGTCACTCTAAACTGTAGCGATGCAAAG----------------GTA-----AATGAAAATGCTACCTATAATGGA------------ATAAGGGAAGAAATAAAAAATTGCTCTTTCAATGCGACCACAGAATTAAGAGATAAGACAAGGAGAGAATATGCACTCTTTTATAGACTTGATATAGTACCACTTAGTGGGGAGGG------------------------TAATAACAACAGTGAATATAGATTAATAAACTGTAATACCTCAGTCATAACACAAACCTGTCCAAAGGTCACTTTTGACCCAATTCCTATACATTATTGTGCTCCAGCTGGTTATGCGATTCTAAAGTGCAATAACAAGACATTCAATGGCACAGGACCATGCAATAATGTCAGCACAGTACAATGTACACATGGAATTAAGCCAGTAGTTTCAACTCAACTATTGTTAAATGGTAGCCTAGCAGAAGAAGAGATAATAATTAGATCAGAAAACCTGACAGACAATGTCAAAACAATAATAGTACATCTCAATGAATCTGTAGAGATTAATTGTATAAGACCCAACAATAATACAAGAAAAAGTGTAAGAAT------AGGACCAGGACAAACATTCTATGCAACAGGAGACATAATAGGAGATATAAGACAAGCACATTGTAACATTAGTAAAATTAAATGGGAGAAAACTTTACAAAGAGTAAGTGAAAAATTGAGAGAACACTTC------AATAAGACAATAATATTTAATCAATCCTCAGGAGGGGACCTAGAAATTACAACACATAGCTTTAATTGTGGAGGAGAATTTTTCTATTGCAATACATCAGATCTGTTTTTTAATAAGAC---ATTTAATGAGACATATAGTACAGGAAG------TAATTC---AACAAATTCAAC---CATCACACTCCCATGCAGAATAAAACAAATTATAAACATGTGGCAGGAGGTGGGTCGAGCAATGTATGCCTCTCCTATTGCAGGAGAAATAACATGTAAATCAAATATCACAGGACTACTATTGACACGTGATGGAGGAGGAAACAACAGTA---CAGA---AGAAACATTCAGACCTGGAGGAGGAGATATGAGGAACAATTGGAGAAGTGAATTATATAAATATAAAGTAGTAGAAATTAAACCATTAGGAATAGCACCCACTGAAGCAAAAAGGAGAGTGGTGGAGAGAGAGAAACGAGCAGTA---GGAATGGGAGCTGTGATCTTTGGGTTCTTGGGAGCAGCAGGAAGCACTATGGGCGCAGCATCAATAACGCTGACGGTACAGGCCAGACAATTATTGTCTGGTATAGTGCAACAGCAAAGCAATTTGCTGAGAGCTATAGAGGCGCAACAGCATATGTTGCAACTCACAGTCTGGGGCATCAAGCAGCTCCAGGCAAGAGTCCTGGCTATAGAAAGATACCTAAAAGATCAACAGCTCCTAGGGCTTTGGGGCTGCTCTGGAAAACTCATCTGCACCACTGCTGTACCTTGGAATTCCAGTTGGAGTAATAAATCTCAAGCAGATATTTGGGATAACATGACCTGGATGCAGTGGGATAGAGAAATTAATAATTACACAGGCATAATATACAGTTTGCTTGAAGAATCGCAGAACCAGCAGGAAAAAAATGAAAAGGATTTACTAGCATTGGATAGTTGGAACAGTCTGTGGAATTGGTTTAGCATATCAACATGGCTGTGGTATATAAGAATATTCGTAATGATAGTAGGAGGCTTGATAGGCTTAAGAATAATTTTTGCTGTGCTCTCGCTAGTGAATAGAGTTAGGCAGGGATACTCACCTTTGTCATTTCAGACCCTTACCCCAAACCCGAGGGAACTCGACAGGCTCGGAGGAATCGAAGAAGAAGGTGGAGAGCAAGACAGAGACAGATCCATCAGATTAGTGAGCGGATTCTTCTCACTTGCCTGGGACGACCTGCGGAGCCTGTGCCTCTTCAGCTACCACCACTTGAGAGACTTCACATTGATTGCAGCGAGAGCAGTGGAACTTCTGGGACGCAGCATTCTCAAGGGACTACAAAGGGGTTGGGAAATCCTTAAGTATCTGGGGAGTCTTGTGCAGTATTGGGGTCTAGAGCTAAAAAAGAGTGCTATTAATCTGTTTGATACCTTAGCAATA---------------------------------------------------------------------------------------------------------------"/>
                        <sequence id="seq_42-wk241" taxon="42-wk24" totalcount="4" value="ATGACAGTGACGGGGACATGGAGGAATTATCAACAAT---GGTGGATATGGGGAATCTTAGGCTTTTGGATGTTAATGATTTGTAATGGC---------TTGTGGGTCACAGTCTACTATGGGGTACCTGTGTGGAAAGAAGCAAAAACTACTCTATTTTGTGCCTCAGATGCTAAATCATATGAGAAAGAGGTGCATAATGTCTGGGCTACACATGCCTGTGTACCCACAGACCCCAACCCACAAGAATTGGTTTTGGAAAATGTAACAGAAAATTTTAACATGTGGAAAAATGACATGGTAGATCAGATGCATGAAGATATAATCAGTTTATGGGATCAAAGCCTCAAGCCATGTGTAAAGTTGACCCCGCTCTGTGTCACTCTAAACTGTAGCGATGCAAAG----------------GTA-----AATGTATATGCTACCTATAATGGA------------ACAAGGGAAGAAATAAAAAATTGCTCTTTCAATGCGACCACAGAATTAAGAGATAAGAGAAGGAAAGAATATGCACTCTTTTATAGACTTGATATAGTACCACTTAGTGGGGAGGG------------------------TAATAACAACAGTGAATATAGATTAATAAACTGTAATACCTCAGTCATAACACAAGCCTGTCCAAAGGTCACTTTTGACCCAATTCCTATACATTATTGTGCTCCAGCTGGTTATGCGATTCTAAAGTGTAATAATAAGACATTCAATGGCACAGGACCATGCAATAATGTCAGCACAGTACAATGTACACATGGAATTAAGCCAGTAGTTTCAACTCAACTATTGTTAAATGGTAGCCTAGCAGAAGAAGAGATAATAATTAGATCAGAAAACCTGACAGACAATGTCAAAACAATAATAGTACATCTCAATGAATCTGTAGAGATTAATTGTACAAGACCCAACAATAATACAAGAAAAAGTATAAGAAT------AGGACCAGGACAAACATTCTATGCAACAGGAGACATAATAGGAGATATAAGACAAGCACATTGTAACATTAGTAAAATTAAATGGGAGAAAACTTTACAAAGAGTAAGTGAAAAATTGAGAGAACACTTC------AATAAGACAATAATATTTAATCAATCCTCAGGAGGGGACCTAGAAATTACAACACATAGCTTTAATTGTGGAGGAGAATTTTTCTATTGCAATACATCAGATCTGTTTTTTAATAAGAC---ATTTAATGAGACATATAGTACAGGAAG------TAATTC---AACAAATTCAAC---CATCACACTCCCATGCAGAATAAAGCAAATTATAAACATGTGGCAGGAGGTGGGTCGAGCAATGTATGCCTCTCCTATTGCAGGAGAAATAACATGTAAATCAAATATCACAGGACTACTATTGACACGTGATGGAGGAGGAAACAACAGTA---C------AGAGACATTCAGACCTGGAGGAGGAAATATGAGGGACAACTGGAGAAGTGAATTATATAAATATAAAGTGGTAGAAGTTAAGCCATTAGGAATAGCACCCACTGAAGCAAGAAGGAGAGTGGTGCAGAGAGAGAGAAGAGCAGTAGTGGGATTAGGAGCTGTGTTCCTTGGGTTCTTGGGAGCAGCAGGAAGCACTATGGGCGCAGCATCAATAACGCTGACGGTACAGGCCAGACAATTATTGTCTGGTATAGTGCAACAGCAAAGCAATTTGCTGAGGGCTATAGAGGCGCAACAGCATATGTTGCAACTCACGGTCTGGGGCATTAAGCAGCTCCAGGCAAGAGTCCTGGCCATAGAAAGATACCTAAAGGATCAACAGCTCCTAGGGATGTGGGGATGCTCTGGAAAACTCATCTGCACCACTAATGTGTATTGGAACTCTAGTTGGAGTAATAAAACTTACAATGAAATTTGGGATAACATGACATGGATGCAGTGGGATAGAGAAATTGATAACTACACAGACACAATATACAAGCTGCTTGAAGTCTCGCAAAAACAGCAGGAGAGCAATGAAAAAGATTTACTAGCATTGGACAGTTGGAACAATCTGTGGAATTGGTTTGACATATCAAAGTGGCTGTGGTATATAAAAATATTCATAATGATAGTAGGAGGCTTAATAGGTTTAAGAATAATTTTTGCTGTGCTCTCGCTAGTGAATAGAGTTAGGCAGGGATACTCACCTTTGTCATTTCAGACCCTTACCCCAAACCCGAGGGAACTCGACAGGCTCGGAGGAATCGAAGAAGAAGGTGGAGAGCAAGACAGAGACAGATCCATCAGATTAGTGAGCGGATTCTTCTCACTTGCCTGGGACGACCTGCGGAGCCTGTGCCTCTTCTGCTACCACCGATTGAGAGACTTCATATTAATTGCAGGGAGAGCAGTGGAACTTCTGGGACGCAGCAGTCTCCAGGGACTACAAAGGGGTTGGGAAATCCTTAAGTATCTGGGAAGTCTTGTGCAGTATTGGGGTCTAGAGCTAAAAAAGAGTGCTATTAGTCTGCTTGATACCATAGCAATA---------------------------------------------------------------------------------------------------------------"/>
                        <sequence id="seq_42-wk51" taxon="42-wk5" totalcount="4" value="ATGACAGTGACGGGGACATGGAGGAATTATCAACAAT---GGTGGATATGGGGAATCTTAGGCTTTTGGATGTTAATGATTTGTAATGGC---------TTGTGGGTTACAGTCTACTATGGGGTACCTGTGTGGAGAGAAGCAAAAACTACTCTATTTTGTGCCTCAGACGCTAAATCATATGAGAAAGAGGTGCATAATGTCTGGGCTACACATGCCTGTGTACCCACAGACCCCAACCCACAAGAATTGGTTTTGGAAAATGTAACAGAAAATTTTAACATGTGGAAAAATGATATGGTAGATCAGATGCATGAAGATATAATCAGTTTATGGGATCAAAGCCTCAAGCCATGTGTAAAGTTGACCCCGCTCTGTGTCACTCTAAACTGTAGCGATGCAAAG----------------GTA-----AATATAAGTGCTACCTATAATGGA------------ACAAGGGAAGAAATAAAAAATTGCTCTTTCAATGCGACCACAGAATTAAGAGATAAGCAAAAGAAAGAATATGCACTCTTTTATAGACTTGATATAGTACCACTTAGTGGGGAGGG------------------------TAATAACAACAGTGAATATAGATTAATAAACTGTAATACCTCAGTCATAACACAAGCCTGTCCAAAGGTCACTTTTGACCCAATTCCTATACATTATTGTGCTCCAGCTGGTTATGCGATTCTAAAGTGTAATAACAAGACATTCAATGGCACAGGACCATGCAATAATGTCAGCACAGTACAATGTACACATGGAATTAAGCCAGTAGTTTCAACTCAACTATTGTTAAATGGTAGCCTAGCAGAAGAAGAGATGATAATTAGATCAGAAAACCTGACAGACAATGTCAAAACAATAATAGTACATCTCAATGAATCTGTAGAGATTAATTGTATAAGACCCAACAATAATACAAGAAAAAGTATAAGAAT------AGGACCAGGACAAACATTCTATGCAACAGGAGACATAATAGGAGATATAAGACAAGCACATTGTAACATTAGTAAAATTAAATGGGAGAAAACTTTACAAAGAGTAAGTGAAAAATTGAGAGAACACTTC------AATAAGACAATAATATTTAATCAATCCTCAGGAGGGGACCTAGAAATTACAACACATAGCTTTAATTGTGGAGGAGAATTTTTCTATTGCAATACATCAGATCTGTTTTTTAATAAGAC---CTTTAATGAGACATATAGTACAGGAAG------TAATTC---AACAAATTCAAC---CATCACACTCCCATGCAGAATAAAACAAATTATAAACATGTGGCAGGAGGTGGGTCGAGCAATGTATGCCTCTCCTATTGCAGGAGAAATAACATGTAAATCAAATATCACAGGACTACTATTGACACGTGATGGAGGAGGAAACAACAGTA---CAGA---AGAAACATTCAGACCTGGAGGAGGAGATATGAGGAACAATTGGAGAAGTGAATTATATAAATATAAAGTAGTAGAAATTAAACCATTAGGAATAGCACCCACTGAAGCAAAAAGGAGAGTGGTGGAGAGAGAGAAACGAGCAGTA---GGAATGGGAGCTGTGATCTTTGGGTTCTTGGGAGCAGCAGGAAGCACTATGGGCGCGGCGTCAATGGCGCTGACGGTACAGGCCAAACAACTGCTGTCTGGTATAGTGCAACAGCAAAGCAATTTGCTGAGAGCTATAGAGGCGCAACAGCATATGTTGCAACTCACAGTCTGGGGCATCAAGCAGCTCCAGGCAAGAGTCCTGGCTATAGAAAGATACCTAAAAGATCAACAGCTCCTAGGGCTTTGGGGCTGCTCTGGAAAACTCATCTGCACCACTGCTGTACCTTGGAATTCCAGTTGGAGTAATAAATCTCAAGCAGATATTTGGGATAACATGACCTGGATGCAGTGGGATAGAGAAATTGATAACTACACAGACACAATATACAAGCTGCTTGAAGTCTCGCAAAAACAGCAGGAGAGCAATGAAAAAGATTTACTAGCATTGGACAGTTGGAACAATCTGTGGAATTGGTTTGACATATCAAAGTGGCTATGGTATATAAAAATATTCATAATGATAGTAGGAGGCTTAATAGGTTTAAGAATAATTTTTGCTGTGCTCTCGCTAGTGAATAGAGTTAGGCAGGGATACTCACCTTTGTCATTTCAGACCCTTACCCCAAACCCGAGGGAACTCGACAGGCTCGGAGGAATCGAAGAAGAAGGTGGAGAGCAAGACAGAGGCAGATCCGTACGATTAGTGAACGGATTCTTAGCACTTGTCTGGGACGACCTGCGGAGCCTGTGCCTCTTCAGCTACCACCACTTGAGAGACTTCACATTGATTGCAGCGAGAGCAGTGGAACTTCTGGGACGCAGCAGTCTCCAGGGACTACAGAGGGGGTGGGAAATCCTTAAGTACCTGGGAAGTCTTGTGCAGTATTGGGGTCTAGAGCTAAAAAAGAGTGCTATTAATCTGTTTGATACCTTAGCAATA---------------------------------------------------------------------------------------------------------------"/>
                        <sequence id="seq_48-wk171" taxon="48-wk17" totalcount="4" value="ATGACAGTGACGGGGACATGGAGGAATTATCAACAAT---GGTGGATATGGGGAATCTTAGGCTTTTGGATGTTAATGATTTGTAATGGC---------TTGTGGGTCACAGTCTACTATGGGGTACCTGTGTGGAAAGAAGCAAAAACTACTCTATTTTGTGCCTCAGACGCTAAATCATATGAGAAAGAGGTGCATAATGTCTGGGCTACACATGCCTGTGTACCCACAGACCCCAACCCACAAGAATTGGTTTTGGAAAATGTGACAGAAAATTTTAACATGTGGAAAAATGACATGGTGGATCAGATGCATGAGGATATAATCAGTCTATGGGATCAAAGCCTCAAACCATGTGTAAAATTAACCCCACTCTGTGTCACTCTAAATTGTACAAC---------------TATTAATAGTACTGACAATGCAGAAGCTAC---TAAAAAA------------CCAAATGAAGAAATAAAAAATTGCTCTTTCAATACAATCACAGAGGTAAGAGATAAGCAAAAGAAAGAATATGCACTCTTTTATAGACTTGATATAGTACCACTTAGTGGGGAGGG------------------------TAATAACAACAGTGAATATAGATTAATAAACTGTAATACCTCAGTCATAACACAAGCCTGTCCAAAGGTCACTTTTGACCCAATTCCTCTACATTATTGTGCTCCAGCTGGTTATGCGATTCTCAAGTGTAATAATAAGACATTCAATGGCACAGGACCATGCAATAATGTCAGCACAGTACAATGTACACATGGAATTAAGCCAGTAGTTTCAACTCAACTATTGTTAAATGGTAGCCTAGCAGAAGAAGAGATAATAATTAGATCAGAAAACCTGACAGACAATGTCAAAACAATAATAGTACATCTCAATGAATCTGTAGAGATTAATTGTACAAGACCCAACAATAATACAAGAAAAAGTGTAAGAAT------AGGACCAGGACAAACATTCTATGCAACAGGAGACATAATAGGAGATATAAGACAAGCACATTGTAACATTAGTAAAATTAAATGGGAGAAAACTTTACAAAGAGTAAGTGAAAAATTGAGAGAACACTTC------AATAAGACAATAATATTTAATCAATCCTCAGGAGGGGACCTAGAAATTACAACACATAGCTTTAATTGTGGAGGAGAATTTTTCTATTGCAATACATCAGATCTGTTTTTTAATAAGAC---ATTTAATGAGACATATAGTACAGGAAG------TAATTC---AACAAATTCAAC---CATCACACTCCCATGCAGAATAAAGCAAATTATAAACATGTGGCAGGAGGTGGGTCGAGCAATGTATGCCTCTCCTATTGCAGGAGAAATAACATGTAAATCAAATATCACAGGACTACTATTGACACGTGATGGAGGAGGAAACAACAGTA---CAGA---AGAAACATTCAGACCTGGAGGAGGAGATATGAGGAACAATTGGAGAAGTGAATTATATAAATATAAAGTAGTAGAAATTAAACCATTAGGAATAGCACCCACTGAAGCAAAAAGGAGAGTGGTGGAGAGAGAGAAACGAGCAGTA---GGAATGGGAGCTGTGATCTTTGGGTTCTTGGGAGCAGCAGGAAGCACTATGGGCGCGGCGTCAATGGCGCTGACGGTACAGGCCAAACAACTGCTGTCTGGTATAGTGCAACAGCAAAGCAATTTGCTGAGAGCTATAGAGGCGCAACAGCATATGTTGCAACTCACAGTCTGGGGCATCAAGCAGCTCCAGGCAAGAGTCCTGGCTATAGAAAGATACCTAAAAGATCAACAGCTCCTAGGGCTTTGGGGCTGCTCTGGAAAACTCATCTGCACCACTGCGGTACCTTGGAATTCCAGTTGGAGTAATAAATCTCAAGCAGATATTTGGGATAACATGACCTGGATGCAGTGGGATAGAGAAATTGATAACTACACAGACACAATATACAAGCTGCTTGAAGTCTCGCAAAAACAGCAGGAGAGCAATGAAAAAGATTTACTAGCATTGGACAGTTGGAACAATCTGTGGAATTGGTTTGACATATCAAAATGGCTGTGGTATATAAAAATATTCATAATGATAGTAGGAGGCTTGATAGGCTTAAGAATAATTTTTGCTGTGCTCTCGCTAGTGAATAGAGTTAGGCAGGGATACTCACCTTTGTCGTTTCAGACCCTTACCCCAAACCAGAGGGGACTCGACAGGCTCGGAGGAATCGAAGAAGAAGGTGGAGAGCAAGACAGAGACAGATCCATCAGATTAGTGAGCGGATTCTTCTCACTTGCCTGGGACGACCTGCGGAGCCTGTGCCTCTTCAGCTACCACCACTTGAGAGACTTCACATTGATTGCAGCGAGAGCAGTGGAACTTCTGGGACGCAGCATTCTCAAGGGACTACAAAGGGGTTGGGAAATCCTTAAGTATCTGGGAAGTCTTGTGCAGTATTGGGGTCTAGAGCTAAAAAAGAGTGCTATTAATCTGTTTGATACCTTAGCAATA---------------------------------------------------------------------------------------------------------------"/>
                        <sequence id="seq_48-wk81" taxon="48-wk8" totalcount="4" value="ATGACAGTGACGGGGACATGGAGGAATTATCAACAAT---GGTGGATATGGGGAATCTTAGGCTTTTGGATGTTAATGATTTGTAATGGC---------TTGTGGGTCACAGTCTACTATGGGGTACCTGTGTGGAAAGAAGCAAGAACTACTCTATTTTGTGCCTCAGATGCTAAATCATATGAGAAAGAGGTGCATAATGTCTGGGCTACACATGCCTGTGTACCCACAGACCCCAACCCACAAGAATTGGTTTTGGAAAATGTAACAGAAAATTTTAACATGTGGAAAAATGACATGGTAGATCAGATGCATGAAGATATAATCAGTTTATGGGATCAAAGCCTCAAGCCATGTGTAAAGTTGACCCCGCTCTGTGTCACTCTAAACTGTAGCGATGCAAAG---------------------------GTAAATGCTACCTATAATGGA------------ACAAGGGAAGAAATAAAAAATTGCTCTTTCAATGCGACCACAGAATTAAGAGATAAGATAAGGAAAGAATATGCACTCTTTTATAGACTTGATATAGTACCACTTAGTGGGGAGGG------------------------TAATAACAACAGTGAATATAGATTAATAAACTGTAACACCTCAGTCATAAC-CAAGCCTGTCCAAAGGTCACTTTTGACCCAATTCCTATACATTATTGTGCTCCAGCTGGTTATGCGATTCTAAAGTGTAATAACAAGACATTCAATGGCACAGGACCATGCAATAATGTCAGCACAGTACAATGTACACATGGAATTAAGCCAGTAGTTTCAACTCAACTATTGTTAAATGGTAGCCTAGCAGAAGAAGAGATAATAATTAGATCAGAAAACCTGACAGACAATGTCAAAACAATAATAGTACATCTCAATGAATCTGTAGAGATTAATTGTATAAGACCCAACAATAATACAAGAAAAAGTGTAAGAAT------AGGACCAGGACAAACATTCTATGCAACAGGAGACATAATAGGAGATATAAGACAAGCACATTGTAACATTAGTAAAATTAAATGGGAGAAAACTTTACAAAGAGTAAGTGAAAAATTGAGAGAACACTTC------AATAAGACAATAATATTTAATCAATCCTCAGGAGGGGACCTAGAAATTACAACACATAGCTTTAATTGTGGAGGAGAATTTTTCTATTGCAATACATCAGATCTGTTTTTTAATAAGAC---ATTTAATGGGACATATAGTACAGGAAG------TAATTC---AACAAATTCAAC---CATCACACTCCCATGCAGAATAAAGCAAATTATAAACATGTGGCAGGAGGTGGGTCGAGCAATGTATGCCTCTCCTATTGCAGGAGAAATAACATGTAAATCAAATATCACAGGACTACTATTGACACGTGATGGAGGAGGAAACAACAGTA---CAGA---AGAAACATTCAGACCTGGAGGAGGAGATATGAGGAACAATTGGAGAAGTGAACTATATAAATATAAAGTAGTAGAAATTAAACCATTAGGAATAGCACCCACTGAAGCAAAAAGGAGAGTGGTGGAGAGAGAGAAACGAGCAGTA---GGAATGGGAGCTGTGATCTTTGGGTTCTTGGGAGCAGCAGGAAGCACTATGGGCGCAGCATCAATAACGCTGACGGTACAGGCCAGACAATTATTGTCTGGTATAGTGCAACAGCAAAGCAATTTGCTGAGAGCTATAGAGGCGCAACAGCATATGTTGCAACTCACAGTCTGGGGCATCAAGCAGCTCCAGGCAAGAGTCCTGGCTATAGAAAGATACCTAAAAGATCAACAGCTCCTAGGGCTTTGGGGCTGCTCTGGAAAACTCATCTGCACCACTGCTGTACCTTGGAATTCCAGTTGGAGTAATAAATCTCAAGCAGATATTTGGGATAACATGACCTGGATGCAGTGGGATAGAGAAATTAGTAATTACACAGGCATAATATACAGTTTGCTTGAAGAATCGCAGAACCAGCAGGAAAAAAATGAAAAAGATTTACTAGCATTGGATAGTTGGAACAGTCTGTGGAATTGGTTTAGCATATCAACATGGCTGTGGTATATAAGAATATTCGTAATGATAGTAGGAGGCTTGATAGGTTTAAGAATAATTTTTGCTGTGCTCTCGCTAGTGAATAGAGTTAGGCAGGGATACTCACCTTTGTCATTTCAGACCCTTACCCCAAACCCGAGGGAACTCGACAGGCTCGGAGGAATCGAAGAAGAAGGTGGAGAGCAAGACAGAGGCAGATCCGTACGATTAGTGAACGGATTCTTAGCACTTATCTGGGACGACCTGCGGAGCCTGTGCCTCTTCAGCTACCACCACTTGAGAGACTTCACATTGATTGCAGCGAGAGCAGTGGAACTTCTGGGACGCAGCAGTCTCCAGGGACTACAGAGGGGGTGGGAAATCCTTAAGTACCTGGGAAGTCTTGTGCAGTATTGGGGTCTAGAGCTAAAAAAGAGTGCTATTAATCTGTTTGATACCTTAGCAATA---------------------------------------------------------------------------------------------------------------"/>
                    </data>


    


    


    
<map name="Uniform" >beast.math.distributions.Uniform</map>
<map name="Exponential" >beast.math.distributions.Exponential</map>
<map name="LogNormal" >beast.math.distributions.LogNormalDistributionModel</map>
<map name="Normal" >beast.math.distributions.Normal</map>
<map name="Beta" >beast.math.distributions.Beta</map>
<map name="Gamma" >beast.math.distributions.Gamma</map>
<map name="LaplaceDistribution" >beast.math.distributions.LaplaceDistribution</map>
<map name="prior" >beast.math.distributions.Prior</map>
<map name="InverseGamma" >beast.math.distributions.InverseGamma</map>
<map name="OneOnX" >beast.math.distributions.OneOnX</map>


<run id="mcmc" spec="MCMC" chainLength="50000000">
    <state id="state" storeEvery="5000">
        <tree id="Tree.t:AlignedCAP256sequences_to2538_corrected" name="stateNode">
            <trait id="dateTrait.t:AlignedCAP256sequences_to2538_corrected" spec="beast.evolution.tree.TraitSet" traitname="date" units="month">
                6-wkPI=1.5,                
                15-wkSU=3.75,
                23-wk16=5.75,
                30-wk8=7.5,
                34-wk18=8.5,
                34-wk31=8.5,
                34-wk77=8.5,
                34-wk81=8.5,
                42-wk16=10.5,
                42-wk5=10.5,
                42-wk18=10.5,
                42-wk24=10.5,
                48-wk8=12,
                48-wk17=12,
                176-wkC2=44,
                176-wkF1=44,
                176-wk4=44               
                            <taxa id="TaxonSet.AlignedCAP256sequences_to2538_corrected" spec="TaxonSet">
                    <alignment idref="AlignedCAP256sequences_to2538_corrected"/>
                </taxa>
            </trait>
            <taxonset idref="TaxonSet.AlignedCAP256sequences_to2538_corrected"/>
        </tree>
        <parameter id="kappa.s:AlignedCAP256sequences_to2538_corrected" lower="0.0" name="stateNode">2.0</parameter>
        <parameter id="ucldMean.c:AlignedCAP256sequences_to2538_corrected" name="stateNode">1.0</parameter>
        <parameter id="ucldStdev.c:AlignedCAP256sequences_to2538_corrected" lower="0.0" name="stateNode">0.1</parameter>
        <stateNode id="rateCategories.c:AlignedCAP256sequences_to2538_corrected" spec="parameter.IntegerParameter" dimension="30">1</stateNode>
        <parameter id="proportionInvariant.s:AlignedCAP256sequences_to2538_corrected" lower="0.0" name="stateNode" upper="1.0">0.826</parameter>
        <parameter id="gammaShape.s:AlignedCAP256sequences_to2538_corrected" name="stateNode">1.0</parameter>
        <parameter id="originSASky.t:AlignedCAP256sequences_to2538_corrected" lower="0.0" name="stateNode">50.0</parameter>
        <parameter id="reproductiveNumberSASky.t:AlignedCAP256sequences_to2538_corrected" lower="0.0" name="stateNode" dimension="3">1.5</parameter>
        <parameter id="becomeUninfectiousRateSASky.t:AlignedCAP256sequences_to2538_corrected" lower="0.0" name="stateNode">0.2</parameter>
        <parameter id="freqParameter.s:AlignedCAP256sequences_to2538_corrected" dimension="4" lower="0.0" name="stateNode" upper="1.0">0.25</parameter>
        <stateNode idref="samplingProportionSASky.t:AlignedCAP256sequences_to2538_corrected"/>
    </state>

    <init id="RandomTree.t:AlignedCAP256sequences_to2538_corrected" spec="beast.evolution.tree.RandomTree" estimate="false" initial="@Tree.t:AlignedCAP256sequences_to2538_corrected" taxa="@AlignedCAP256sequences_to2538_corrected">
        <populationModel id="ConstantPopulation0.t:AlignedCAP256sequences_to2538_corrected" spec="ConstantPopulation">
            <parameter id="randomPopSize.t:AlignedCAP256sequences_to2538_corrected" name="popSize">1.0</parameter>
        </populationModel>
    </init>

    <distribution id="posterior" spec="util.CompoundDistribution">
        <distribution id="prior" spec="util.CompoundDistribution">
            <distribution id="SABDSkyline.t:AlignedCAP256sequences_to2538_corrected" spec="beast.evolution.speciation.BirthDeathSkylineModel" reproductiveNumber="@reproductiveNumberSASky.t:AlignedCAP256sequences_to2538_corrected" becomeUninfectiousRate="@becomeUninfectiousRateSASky.t:AlignedCAP256sequences_to2538_corrected" origin="@originSASky.t:AlignedCAP256sequences_to2538_corrected" tree="@Tree.t:AlignedCAP256sequences_to2538_corrected">
                <parameter id="samplingRateChangeTimesSASky.t:AlignedCAP256sequences_to2538_corrected" dimension="2" name="samplingRateChangeTimes">42.6 0.0</parameter>
                <reverseTimeArrays id="BooleanParameter.1" spec="parameter.BooleanParameter" dimension="5">false false true false false</reverseTimeArrays>
                <parameter id="samplingProportionSASky.t:AlignedCAP256sequences_to2538_corrected" dimension="2" lower="0.0" name="samplingProportion" upper="10.0">0.0 0.5</parameter>
                <parameter id="rSASky.t:AlignedCAP256sequences_to2538_corrected" lower="0.0" name="removalProbability" upper="1.0">0.0</parameter>
            </distribution>
            <prior id="reproductiveNumberPriorSASky.t:AlignedCAP256sequences_to2538_corrected" name="distribution" x="@reproductiveNumberSASky.t:AlignedCAP256sequences_to2538_corrected">
                <LogNormal name="distr" M="0" S="1.25"/>
            </prior>
            <prior id="becomeUninfectiousRatePriorSASky.t:AlignedCAP256sequences_to2538_corrected" name="distribution" x="@becomeUninfectiousRateSASky.t:AlignedCAP256sequences_to2538_corrected">
                <Uniform id="Uniform.13" name="distr" upper="Infinity"/>
            </prior>
            <prior id="GammaShapePrior.s:AlignedCAP256sequences_to2538_corrected" name="distribution" x="@gammaShape.s:AlignedCAP256sequences_to2538_corrected">
                <Exponential id="Exponential.0" name="distr">
                    <parameter id="RealParameter.1" lower="0.0" name="mean" upper="0.0">1.0</parameter>
                </Exponential>
            </prior>
            <prior id="KappaPrior.s:AlignedCAP256sequences_to2538_corrected" name="distribution" x="@kappa.s:AlignedCAP256sequences_to2538_corrected">
                <LogNormal id="LogNormalDistributionModel.0" name="distr">
                    <parameter id="RealParameter.0" estimate="false" name="M">1.0</parameter>
                    <parameter id="RealParameter.01" estimate="false" name="S">1.25</parameter>
                </LogNormal>
            </prior>
            <prior id="originPriorSASky.t:AlignedCAP256sequences_to2538_corrected" name="distribution" x="@originSASky.t:AlignedCAP256sequences_to2538_corrected">
                <LogNormal name="distr" M="4" S="0.5"/>
            </prior>
            <prior id="MeanRatePrior.c:AlignedCAP256sequences_to2538_corrected" name="distribution" x="@ucldMean.c:AlignedCAP256sequences_to2538_corrected">
                <Uniform id="Uniform.04" name="distr" upper="Infinity"/>
            </prior>
            <prior id="ucldStdevPrior.c:AlignedCAP256sequences_to2538_corrected" name="distribution" x="@ucldStdev.c:AlignedCAP256sequences_to2538_corrected">
                <Gamma id="Gamma.0" name="distr">
                    <parameter id="RealParameter.02" estimate="false" name="alpha">0.5396</parameter>
                    <parameter id="RealParameter.011" estimate="false" name="beta">0.3819</parameter>
                </Gamma>
            </prior>
        </distribution>
        <distribution id="likelihood" spec="util.CompoundDistribution">
            <distribution id="treeLikelihood.AlignedCAP256sequences_to2538_corrected" spec="TreeLikelihood" data="@AlignedCAP256sequences_to2538_corrected" tree="@Tree.t:AlignedCAP256sequences_to2538_corrected">
                <siteModel id="SiteModel.s:AlignedCAP256sequences_to2538_corrected" spec="SiteModel" gammaCategoryCount="4" proportionInvariant="@proportionInvariant.s:AlignedCAP256sequences_to2538_corrected" shape="@gammaShape.s:AlignedCAP256sequences_to2538_corrected">
                    <parameter id="mutationRate.s:AlignedCAP256sequences_to2538_corrected" estimate="false" name="mutationRate">1.0</parameter>
                    <substModel id="hky.s:AlignedCAP256sequences_to2538_corrected" spec="HKY" kappa="@kappa.s:AlignedCAP256sequences_to2538_corrected">
                        <frequencies id="estimatedFreqs.s:AlignedCAP256sequences_to2538_corrected" spec="Frequencies" frequencies="@freqParameter.s:AlignedCAP256sequences_to2538_corrected"/>
                    </substModel>
                </siteModel>
                <branchRateModel id="RelaxedClock.c:AlignedCAP256sequences_to2538_corrected" spec="beast.evolution.branchratemodel.UCRelaxedClockModel" clock.rate="@ucldMean.c:AlignedCAP256sequences_to2538_corrected" rateCategories="@rateCategories.c:AlignedCAP256sequences_to2538_corrected" tree="@Tree.t:AlignedCAP256sequences_to2538_corrected">
                    <LogNormal id="LogNormalDistributionModel.c:AlignedCAP256sequences_to2538_corrected" S="@ucldStdev.c:AlignedCAP256sequences_to2538_corrected" meanInRealSpace="true" name="distr">
                        <parameter id="RealParameter.021" estimate="false" lower="0.0" name="M" upper="1.0">1.0</parameter>
                    </LogNormal>
                </branchRateModel>
            </distribution>
        </distribution>
    </distribution>

    <operator id="KappaScaler.s:AlignedCAP256sequences_to2538_corrected" spec="ScaleOperator" parameter="@kappa.s:AlignedCAP256sequences_to2538_corrected" scaleFactor="0.5" weight="0.1"/>

    <operator id="ucldMeanScaler.c:AlignedCAP256sequences_to2538_corrected" spec="ScaleOperator" parameter="@ucldMean.c:AlignedCAP256sequences_to2538_corrected" scaleFactor="0.5" weight="1.0"/>

    <operator id="ucldStdevScaler.c:AlignedCAP256sequences_to2538_corrected" spec="ScaleOperator" parameter="@ucldStdev.c:AlignedCAP256sequences_to2538_corrected" scaleFactor="0.5" weight="3.0"/>

    <operator id="CategoriesRandomWalk.c:AlignedCAP256sequences_to2538_corrected" spec="IntRandomWalkOperator" parameter="@rateCategories.c:AlignedCAP256sequences_to2538_corrected" weight="10.0" windowSize="1"/>

    <operator id="CategoriesSwapOperator.c:AlignedCAP256sequences_to2538_corrected" spec="SwapOperator" intparameter="@rateCategories.c:AlignedCAP256sequences_to2538_corrected" weight="10.0"/>

    <operator id="CategoriesUniform.c:AlignedCAP256sequences_to2538_corrected" spec="UniformOperator" parameter="@rateCategories.c:AlignedCAP256sequences_to2538_corrected" weight="10.0"/>

    <operator id="relaxedUpDownOperator.c:AlignedCAP256sequences_to2538_corrected" spec="UpDownOperator" scaleFactor="0.75" weight="3.0">
        <up idref="ucldMean.c:AlignedCAP256sequences_to2538_corrected"/>
        <down idref="Tree.t:AlignedCAP256sequences_to2538_corrected"/>
    </operator>

    <operator id="gammaShapeScaler.s:AlignedCAP256sequences_to2538_corrected" spec="ScaleOperator" parameter="@gammaShape.s:AlignedCAP256sequences_to2538_corrected" scaleFactor="0.5" weight="0.1"/>

    <operator id="originScalerSASky.t:AlignedCAP256sequences_to2538_corrected" spec="ScaleOperator" parameter="@originSASky.t:AlignedCAP256sequences_to2538_corrected" scaleFactor="0.75" weight="1.0"/>

    <operator id="birthScalerSASky.t:AlignedCAP256sequences_to2538_corrected" spec="ScaleOperator" parameter="@reproductiveNumberSASky.t:AlignedCAP256sequences_to2538_corrected" scaleFactor="0.75" weight="3.0"/>

    <operator id="deathScalerSASky.t:AlignedCAP256sequences_to2538_corrected" spec="ScaleOperator" parameter="@becomeUninfectiousRateSASky.t:AlignedCAP256sequences_to2538_corrected" scaleFactor="0.75" weight="3.0"/>
    <operator id="samplingScalerSASky.t:AlignedCAP256sequences_to2538_corrected" spec="ScaleOperator" parameter="@samplingProportionSASky.t:AlignedCAP256sequences_to2538_corrected" scaleFactor="0.75" weight="3.0"/>
    
    <operator id="birthdeathScalerSASky.t:AlignedCAP256sequences_to2538_corrected" spec="UpDownOperator" 
    		up="@becomeUninfectiousRateSASky.t:AlignedCAP256sequences_to2538_corrected"
    		down="@reproductiveNumberSASky.t:AlignedCAP256sequences_to2538_corrected" scaleFactor="0.9" weight="3.0"/>

    <operator id="LeafToSA.t:AlignedCAP256sequences_to2538_corrected" spec="LeafToSampledAncestorJump" tree="@Tree.t:AlignedCAP256sequences_to2538_corrected" weight="10.0"/>

    <operator id="SAWilsonBalding.t:AlignedCAP256sequences_to2538_corrected" spec="SAWilsonBalding" tree="@Tree.t:AlignedCAP256sequences_to2538_corrected" weight="10.0"/>

    <operator id="SAWide.t:AlignedCAP256sequences_to2538_corrected" spec="SAExchange" isNarrow="false" tree="@Tree.t:AlignedCAP256sequences_to2538_corrected" weight="10.0"/>

    <operator id="SANarrow.t:AlignedCAP256sequences_to2538_corrected" spec="SAExchange" tree="@Tree.t:AlignedCAP256sequences_to2538_corrected" weight="10.0"/>

    <operator id="SAUniformOperator.t:AlignedCAP256sequences_to2538_corrected" spec="SAUniform" tree="@Tree.t:AlignedCAP256sequences_to2538_corrected" weight="20.0"/>

    <operator id="SATreeRootScaler.t:AlignedCAP256sequences_to2538_corrected" spec="SAScaleOperator" rootOnly="true" scaleFactor="0.95" tree="@Tree.t:AlignedCAP256sequences_to2538_corrected" weight="1.0"/>

    <operator id="SATreeScaler.t:AlignedCAP256sequences_to2538_corrected" spec="SAScaleOperator" scaleFactor="0.95" tree="@Tree.t:AlignedCAP256sequences_to2538_corrected" weight="3.0"/>

    <operator id="FrequenciesExchanger.s:AlignedCAP256sequences_to2538_corrected" spec="DeltaExchangeOperator" delta="0.01" weight="0.1">
        <parameter idref="freqParameter.s:AlignedCAP256sequences_to2538_corrected"/>
    </operator>

    <logger id="tracelog" fileName="$(filebase)_$(seed).log" logEvery="1000" model="@posterior" sanitiseHeaders="true" sort="smart">
        <log idref="posterior"/>
        <log idref="likelihood"/>
        <log idref="prior"/>
        <log idref="treeLikelihood.AlignedCAP256sequences_to2538_corrected"/>
        <log id="TreeHeight.t:AlignedCAP256sequences_to2538_corrected" spec="beast.evolution.tree.TreeHeightLogger" tree="@Tree.t:AlignedCAP256sequences_to2538_corrected"/>
        <log idref="kappa.s:AlignedCAP256sequences_to2538_corrected"/>
        <log idref="ucldMean.c:AlignedCAP256sequences_to2538_corrected"/>
        <log idref="ucldStdev.c:AlignedCAP256sequences_to2538_corrected"/>
        <log id="rate.c:AlignedCAP256sequences_to2538_corrected" spec="beast.evolution.branchratemodel.RateStatistic" branchratemodel="@RelaxedClock.c:AlignedCAP256sequences_to2538_corrected" tree="@Tree.t:AlignedCAP256sequences_to2538_corrected"/>
        <log idref="proportionInvariant.s:AlignedCAP256sequences_to2538_corrected"/>
        <log idref="gammaShape.s:AlignedCAP256sequences_to2538_corrected"/>
        <log idref="SABDSkyline.t:AlignedCAP256sequences_to2538_corrected"/>
        <log idref="originSASky.t:AlignedCAP256sequences_to2538_corrected"/>
        <log idref="reproductiveNumberSASky.t:AlignedCAP256sequences_to2538_corrected"/>
        <log idref="becomeUninfectiousRateSASky.t:AlignedCAP256sequences_to2538_corrected"/>
        <log idref="samplingProportionSASky.t:AlignedCAP256sequences_to2538_corrected"/>
        <log id="SACountSASky.t:AlignedCAP256sequences_to2538_corrected" spec="beast.evolution.tree.SampledAncestorLogger" tree="@Tree.t:AlignedCAP256sequences_to2538_corrected"/>
        <log idref="freqParameter.s:AlignedCAP256sequences_to2538_corrected"/>
    </logger>

    <logger id="screenlog" logEvery="10000">
        <log idref="posterior"/>
        <log id="ESS.0" spec="util.ESS" arg="@posterior"/>
        <log idref="likelihood"/>
        <log idref="prior"/>
    </logger>

    <logger id="treelog.t:AlignedCAP256sequences_to2538_corrected" fileName="$(filebase)_$(seed).trees" logEvery="1000" mode="tree">
        <log id="TreeWithMetaDataLogger.t:AlignedCAP256sequences_to2538_corrected" spec="beast.evolution.tree.TreeWithMetaDataLogger" branchratemodel="@RelaxedClock.c:AlignedCAP256sequences_to2538_corrected" tree="@Tree.t:AlignedCAP256sequences_to2538_corrected"/>
    </logger>

</run>

</beast>
